# Supplementary material for: Multiscale Simulation Guided Electric Field-Enhanced Ammonia Catalytic Cracking
Source: ACS Catal. 2025 Apr 24;15(10):7690–9. doi: 10.1021/acscatal.5c01829 (PMC12090187; doi:10.1021/acscatal.5c01829)
Supplement: Supplementary file 2 — cs5c01829_si_002.zip [file cs5c01829_si_002.zip]

Archive with 1,125 entries (652 files):
- CONTCARs/
- CONTCARs/Co(1013)/
- CONTCARs/Co(1013)/NH2_H/
- CONTCARs/Co(1013)/NH2_H/CONTCAR
- CONTCARs/Co(1013)/NH2_H/ne/
- CONTCARs/Co(1013)/NH2_H/ne/_0.2/
- CONTCARs/Co(1013)/NH2_H/ne/_0.2/CONTCAR
- CONTCARs/Co(1013)/NH2_H/ne/_0.4/
- CONTCARs/Co(1013)/NH2_H/ne/_0.4/CONTCAR
- CONTCARs/Co(1013)/NH2_H/ne/_0.6/
- CONTCARs/Co(1013)/NH2_H/ne/_0.6/CONTCAR
- CONTCARs/Co(1013)/NH2_H/ne/_0.8/
- CONTCARs/Co(1013)/NH2_H/ne/_0.8/CONTCAR
- CONTCARs/Co(1013)/NH2_H/ne/_1.0/
- CONTCARs/Co(1013)/NH2_H/ne/_1.0/CONTCAR
- CONTCARs/Co(1013)/NH2_H/pe/
- CONTCARs/Co(1013)/NH2_H/pe/0.2/
- CONTCARs/Co(1013)/NH2_H/pe/0.2/CONTCAR
- CONTCARs/Co(1013)/NH2_H/pe/0.4/
- CONTCARs/Co(1013)/NH2_H/pe/0.4/CONTCAR
- CONTCARs/Co(1013)/NH2_H/pe/0.6/
- CONTCARs/Co(1013)/NH2_H/pe/0.6/CONTCAR
- CONTCARs/Co(1013)/NH2_H/pe/0.8/
- CONTCARs/Co(1013)/NH2_H/pe/0.8/CONTCAR
- CONTCARs/Co(1013)/NH2_H/pe/1.0/
- CONTCARs/Co(1013)/NH2_H/pe/1.0/CONTCAR
- CONTCARs/Co(1013)/NH3/
- CONTCARs/Co(1013)/NH3/CONTCAR
- CONTCARs/Co(1013)/NH3/ne/
- CONTCARs/Co(1013)/NH3/ne/_0.2/
- CONTCARs/Co(1013)/NH3/ne/_0.2/CONTCAR
- CONTCARs/Co(1013)/NH3/ne/_0.4/
- CONTCARs/Co(1013)/NH3/ne/_0.4/CONTCAR
- CONTCARs/Co(1013)/NH3/ne/_0.6/
- CONTCARs/Co(1013)/NH3/ne/_0.6/CONTCAR
- CONTCARs/Co(1013)/NH3/ne/_0.8/
- CONTCARs/Co(1013)/NH3/ne/_0.8/CONTCAR
- CONTCARs/Co(1013)/NH3/ne/_1.0/
- CONTCARs/Co(1013)/NH3/ne/_1.0/CONTCAR
- CONTCARs/Co(1013)/NH3/pe/
- CONTCARs/Co(1013)/NH3/pe/0.2/
- CONTCARs/Co(1013)/NH3/pe/0.2/CONTCAR
- CONTCARs/Co(1013)/NH3/pe/0.4/
- CONTCARs/Co(1013)/NH3/pe/0.4/CONTCAR
- CONTCARs/Co(1013)/NH3/pe/0.6/
- CONTCARs/Co(1013)/NH3/pe/0.6/CONTCAR
- CONTCARs/Co(1013)/NH3/pe/0.8/
- CONTCARs/Co(1013)/NH3/pe/0.8/CONTCAR
- CONTCARs/Co(1013)/NH3/pe/1.0/
- CONTCARs/Co(1013)/NH3/pe/1.0/CONTCAR
- CONTCARs/H2_g/
- CONTCARs/H2_g/CONTCAR
- CONTCARs/N2_g/
- CONTCARs/N2_g/CONTCAR
- CONTCARs/NH3_g/
- CONTCARs/NH3_g/CONTCAR
- CONTCARs/Re(1013)/
- CONTCARs/Re(1013)/NH2_H_s/
- CONTCARs/Re(1013)/NH2_H_s/CONTCAR
- CONTCARs/Re(1013)/NH2_H_s/ne/
- CONTCARs/Re(1013)/NH2_H_s/ne/_0.2/
- CONTCARs/Re(1013)/NH2_H_s/ne/_0.2/CONTCAR
- CONTCARs/Re(1013)/NH2_H_s/ne/_0.4/
- CONTCARs/Re(1013)/NH2_H_s/ne/_0.4/CONTCAR
- CONTCARs/Re(1013)/NH2_H_s/ne/_0.6/
- CONTCARs/Re(1013)/NH2_H_s/ne/_0.6/CONTCAR
- CONTCARs/Re(1013)/NH2_H_s/ne/_0.8/
- CONTCARs/Re(1013)/NH2_H_s/ne/_0.8/CONTCAR
- CONTCARs/Re(1013)/NH2_H_s/ne/_1.0/
- CONTCARs/Re(1013)/NH2_H_s/ne/_1.0/CONTCAR
- CONTCARs/Re(1013)/NH2_H_s/pe/
- CONTCARs/Re(1013)/NH2_H_s/pe/0.2/
- CONTCARs/Re(1013)/NH2_H_s/pe/0.2/CONTCAR
- CONTCARs/Re(1013)/NH2_H_s/pe/0.4/
- CONTCARs/Re(1013)/NH2_H_s/pe/0.4/CONTCAR
- CONTCARs/Re(1013)/NH2_H_s/pe/0.6/
- CONTCARs/Re(1013)/NH2_H_s/pe/0.6/CONTCAR
- CONTCARs/Re(1013)/NH2_H_s/pe/0.8/
- CONTCARs/Re(1013)/NH2_H_s/pe/0.8/CONTCAR
- CONTCARs/Re(1013)/NH2_H_s/pe/1.0/
- CONTCARs/Re(1013)/NH2_H_s/pe/1.0/CONTCAR
- CONTCARs/Re(1013)/NH3_s/
- CONTCARs/Re(1013)/NH3_s/CONTCAR
- CONTCARs/Re(1013)/NH3_s/ne/
- CONTCARs/Re(1013)/NH3_s/ne/_0.2/
- CONTCARs/Re(1013)/NH3_s/ne/_0.2/CONTCAR
- CONTCARs/Re(1013)/NH3_s/ne/_0.4/
- CONTCARs/Re(1013)/NH3_s/ne/_0.4/CONTCAR
- CONTCARs/Re(1013)/NH3_s/ne/_0.6/
- CONTCARs/Re(1013)/NH3_s/ne/_0.6/CONTCAR
- CONTCARs/Re(1013)/NH3_s/ne/_0.8/
- CONTCARs/Re(1013)/NH3_s/ne/_0.8/CONTCAR
- CONTCARs/Re(1013)/NH3_s/ne/_1.0/
- CONTCARs/Re(1013)/NH3_s/ne/_1.0/CONTCAR
- CONTCARs/Re(1013)/NH3_s/pe/
- CONTCARs/Re(1013)/NH3_s/pe/0.2/
- CONTCARs/Re(1013)/NH3_s/pe/0.2/CONTCAR
- CONTCARs/Re(1013)/NH3_s/pe/0.4/
- CONTCARs/Re(1013)/NH3_s/pe/0.4/CONTCAR
- CONTCARs/Re(1013)/NH3_s/pe/0.6/
- CONTCARs/Re(1013)/NH3_s/pe/0.6/CONTCAR
- CONTCARs/Re(1013)/NH3_s/pe/0.8/
- CONTCARs/Re(1013)/NH3_s/pe/0.8/CONTCAR
- CONTCARs/Re(1013)/NH3_s/pe/1.0/
- CONTCARs/Re(1013)/NH3_s/pe/1.0/CONTCAR
- CONTCARs/Ru(0001)/
- CONTCARs/Ru(0001)/2H_s/
- CONTCARs/Ru(0001)/2H_s/CONTCAR
- CONTCARs/Ru(0001)/2H_s/N_E/
- CONTCARs/Ru(0001)/2H_s/N_E/CONTCAR.-0.2
- CONTCARs/Ru(0001)/2H_s/N_E/CONTCAR.-0.4
- CONTCARs/Ru(0001)/2H_s/N_E/CONTCAR.-0.6
- CONTCARs/Ru(0001)/2H_s/N_E/CONTCAR.-0.8
- CONTCARs/Ru(0001)/2H_s/N_E/CONTCAR.-1.0
- CONTCARs/Ru(0001)/2H_s/P_E/
- CONTCARs/Ru(0001)/2H_s/P_E/CONTCAR.0.2
- CONTCARs/Ru(0001)/2H_s/P_E/CONTCAR.0.4
- CONTCARs/Ru(0001)/2H_s/P_E/CONTCAR.0.6
- CONTCARs/Ru(0001)/2H_s/P_E/CONTCAR.0.8
- CONTCARs/Ru(0001)/2H_s/P_E/CONTCAR.1.0
- CONTCARs/Ru(0001)/2N_s/
- CONTCARs/Ru(0001)/2N_s/CONTCAR
- CONTCARs/Ru(0001)/2N_s/N_E/
- CONTCARs/Ru(0001)/2N_s/N_E/CONTCAR.-0.2
- CONTCARs/Ru(0001)/2N_s/N_E/CONTCAR.-0.4
- CONTCARs/Ru(0001)/2N_s/N_E/CONTCAR.-0.6
- CONTCARs/Ru(0001)/2N_s/N_E/CONTCAR.-0.8
- CONTCARs/Ru(0001)/2N_s/N_E/CONTCAR.-1.0
- CONTCARs/Ru(0001)/2N_s/P_E/
- CONTCARs/Ru(0001)/2N_s/P_E/CONTCAR.0.2
- CONTCARs/Ru(0001)/2N_s/P_E/CONTCAR.0.4
- CONTCARs/Ru(0001)/2N_s/P_E/CONTCAR.0.6
- CONTCARs/Ru(0001)/2N_s/P_E/CONTCAR.0.8
- CONTCARs/Ru(0001)/2N_s/P_E/CONTCAR.1.0
- CONTCARs/Ru(0001)/clean/
- CONTCARs/Ru(0001)/clean/CONTCAR
- CONTCARs/Ru(0001)/clean/N_E/
- CONTCARs/Ru(0001)/clean/N_E/CONTCAR.-0.2
- CONTCARs/Ru(0001)/clean/N_E/CONTCAR.-0.4
- CONTCARs/Ru(0001)/clean/N_E/CONTCAR.-0.6
- CONTCARs/Ru(0001)/clean/N_E/CONTCAR.-0.8
- CONTCARs/Ru(0001)/clean/N_E/CONTCAR.-1.0
- CONTCARs/Ru(0001)/clean/P_E/
- CONTCARs/Ru(0001)/clean/P_E/CONTCAR.0.2
- CONTCARs/Ru(0001)/clean/P_E/CONTCAR.0.4
- CONTCARs/Ru(0001)/clean/P_E/CONTCAR.0.6
- CONTCARs/Ru(0001)/clean/P_E/CONTCAR.0.8
- CONTCARs/Ru(0001)/clean/P_E/CONTCAR.1.0
- CONTCARs/Ru(0001)/H2_s/
- CONTCARs/Ru(0001)/H2_s/bridge/
- CONTCARs/Ru(0001)/H2_s/bridge/CONTCAR
- CONTCARs/Ru(0001)/H2_s/fcc/
- CONTCARs/Ru(0001)/H2_s/fcc/CONTCAR
- CONTCARs/Ru(0001)/H2_s/hcp/
- CONTCARs/Ru(0001)/H2_s/hcp/CONTCAR
- CONTCARs/Ru(0001)/H2_s/top/
- CONTCARs/Ru(0001)/H2_s/top/CONTCAR
- CONTCARs/Ru(0001)/H2_s/top/N_E/
- CONTCARs/Ru(0001)/H2_s/top/N_E/CONTCAR.-0.2
- CONTCARs/Ru(0001)/H2_s/top/N_E/CONTCAR.-0.4
- CONTCARs/Ru(0001)/H2_s/top/N_E/CONTCAR.-0.6
- CONTCARs/Ru(0001)/H2_s/top/N_E/CONTCAR.-0.8
- CONTCARs/Ru(0001)/H2_s/top/N_E/CONTCAR.-1.0
- CONTCARs/Ru(0001)/H2_s/top/P_E/
- CONTCARs/Ru(0001)/H2_s/top/P_E/CONTCAR.0.2
- CONTCARs/Ru(0001)/H2_s/top/P_E/CONTCAR.0.4
- CONTCARs/Ru(0001)/H2_s/top/P_E/CONTCAR.0.6
- CONTCARs/Ru(0001)/H2_s/top/P_E/CONTCAR.0.8
- CONTCARs/Ru(0001)/H2_s/top/P_E/CONTCAR.1.0
- CONTCARs/Ru(0001)/H_s/
- CONTCARs/Ru(0001)/H_s/fcc/
- CONTCARs/Ru(0001)/H_s/fcc/CONTCAR
- CONTCARs/Ru(0001)/H_s/hcp/
- CONTCARs/Ru(0001)/H_s/hcp/CONTCAR
- CONTCARs/Ru(0001)/H_s/hcp/ne/
- CONTCARs/Ru(0001)/H_s/hcp/ne/_0.2/
- CONTCARs/Ru(0001)/H_s/hcp/ne/_0.2/CONTCAR
- CONTCARs/Ru(0001)/H_s/hcp/ne/_0.4/
- CONTCARs/Ru(0001)/H_s/hcp/ne/_0.4/CONTCAR
- CONTCARs/Ru(0001)/H_s/hcp/ne/_0.6/
- CONTCARs/Ru(0001)/H_s/hcp/ne/_0.6/CONTCAR
- CONTCARs/Ru(0001)/H_s/hcp/ne/_0.8/
- CONTCARs/Ru(0001)/H_s/hcp/ne/_0.8/CONTCAR
- CONTCARs/Ru(0001)/H_s/hcp/ne/_1.0/
- CONTCARs/Ru(0001)/H_s/hcp/ne/_1.0/CONTCAR
- CONTCARs/Ru(0001)/H_s/hcp/pe/
- CONTCARs/Ru(0001)/H_s/hcp/pe/0.2/
- CONTCARs/Ru(0001)/H_s/hcp/pe/0.2/CONTCAR
- CONTCARs/Ru(0001)/H_s/hcp/pe/0.4/
- CONTCARs/Ru(0001)/H_s/hcp/pe/0.4/CONTCAR
- CONTCARs/Ru(0001)/H_s/hcp/pe/0.6/
- CONTCARs/Ru(0001)/H_s/hcp/pe/0.6/CONTCAR
- CONTCARs/Ru(0001)/H_s/hcp/pe/0.8/
- CONTCARs/Ru(0001)/H_s/hcp/pe/0.8/CONTCAR
- CONTCARs/Ru(0001)/H_s/hcp/pe/1.0/
- CONTCARs/Ru(0001)/H_s/hcp/pe/1.0/CONTCAR
- CONTCARs/Ru(0001)/H_s/top/
- CONTCARs/Ru(0001)/H_s/top/CONTCAR
- CONTCARs/Ru(0001)/N2_s/
- CONTCARs/Ru(0001)/N2_s/bridge/
- CONTCARs/Ru(0001)/N2_s/bridge/CONTCAR
- CONTCARs/Ru(0001)/N2_s/fcc/
- CONTCARs/Ru(0001)/N2_s/fcc/CONTCAR
- CONTCARs/Ru(0001)/N2_s/hcp/
- CONTCARs/Ru(0001)/N2_s/hcp/CONTCAR
- CONTCARs/Ru(0001)/N2_s/hcp/N_E/
- CONTCARs/Ru(0001)/N2_s/hcp/N_E/CONTCAR.-0.2
- CONTCARs/Ru(0001)/N2_s/hcp/N_E/CONTCAR.-0.4
- CONTCARs/Ru(0001)/N2_s/hcp/N_E/CONTCAR.-0.6
- CONTCARs/Ru(0001)/N2_s/hcp/N_E/CONTCAR.-0.8
- CONTCARs/Ru(0001)/N2_s/hcp/N_E/CONTCAR.-1.0
- CONTCARs/Ru(0001)/N2_s/hcp/P_E/
- CONTCARs/Ru(0001)/N2_s/hcp/P_E/CONTCAR.0.2
- CONTCARs/Ru(0001)/N2_s/hcp/P_E/CONTCAR.0.4
- CONTCARs/Ru(0001)/N2_s/hcp/P_E/CONTCAR.0.6
- CONTCARs/Ru(0001)/N2_s/hcp/P_E/CONTCAR.0.8
- CONTCARs/Ru(0001)/N2_s/hcp/P_E/CONTCAR.1.0
- CONTCARs/Ru(0001)/N2_s/top/
- CONTCARs/Ru(0001)/N2_s/top/CONTCAR
- CONTCARs/Ru(0001)/NH2_H_s/
- CONTCARs/Ru(0001)/NH2_H_s/CONTCAR
- CONTCARs/Ru(0001)/NH2_H_s/N_E/
- CONTCARs/Ru(0001)/NH2_H_s/N_E/CONTCAR.-0.2
- CONTCARs/Ru(0001)/NH2_H_s/N_E/CONTCAR.-0.4
- CONTCARs/Ru(0001)/NH2_H_s/N_E/CONTCAR.-0.6
- CONTCARs/Ru(0001)/NH2_H_s/N_E/CONTCAR.-0.8
- CONTCARs/Ru(0001)/NH2_H_s/N_E/CONTCAR.-1.0
- CONTCARs/Ru(0001)/NH2_H_s/P_E/
- CONTCARs/Ru(0001)/NH2_H_s/P_E/CONTCAR.0.2
- CONTCARs/Ru(0001)/NH2_H_s/P_E/CONTCAR.0.4
- CONTCARs/Ru(0001)/NH2_H_s/P_E/CONTCAR.0.6
- CONTCARs/Ru(0001)/NH2_H_s/P_E/CONTCAR.0.8
- CONTCARs/Ru(0001)/NH2_H_s/P_E/CONTCAR.1.0
- CONTCARs/Ru(0001)/NH2_s/
- CONTCARs/Ru(0001)/NH2_s/bridge/
- CONTCARs/Ru(0001)/NH2_s/bridge/CONTCAR
- CONTCARs/Ru(0001)/NH2_s/bridge/N_E/
- CONTCARs/Ru(0001)/NH2_s/bridge/N_E/CONTCAR.-0.2
- CONTCARs/Ru(0001)/NH2_s/bridge/N_E/CONTCAR.-0.4
- CONTCARs/Ru(0001)/NH2_s/bridge/N_E/CONTCAR.-0.6
- CONTCARs/Ru(0001)/NH2_s/bridge/N_E/CONTCAR.-0.8
- CONTCARs/Ru(0001)/NH2_s/bridge/N_E/CONTCAR.-1.0
- CONTCARs/Ru(0001)/NH2_s/bridge/P_E/
- CONTCARs/Ru(0001)/NH2_s/bridge/P_E/CONTCAR.0.2
- CONTCARs/Ru(0001)/NH2_s/bridge/P_E/CONTCAR.0.4
- CONTCARs/Ru(0001)/NH2_s/bridge/P_E/CONTCAR.0.6
- CONTCARs/Ru(0001)/NH2_s/bridge/P_E/CONTCAR.0.8
- CONTCARs/Ru(0001)/NH2_s/bridge/P_E/CONTCAR.1.0
- CONTCARs/Ru(0001)/NH2_s/fcc/
- CONTCARs/Ru(0001)/NH2_s/fcc/CONTCAR
- CONTCARs/Ru(0001)/NH2_s/hcp/
- CONTCARs/Ru(0001)/NH2_s/hcp/CONTCAR
- CONTCARs/Ru(0001)/NH2_s/top/
- CONTCARs/Ru(0001)/NH2_s/top/CONTCAR
- CONTCARs/Ru(0001)/NH3_s/
- CONTCARs/Ru(0001)/NH3_s/bridge/
- CONTCARs/Ru(0001)/NH3_s/bridge/CONTCAR
- CONTCARs/Ru(0001)/NH3_s/fcc/
- CONTCARs/Ru(0001)/NH3_s/fcc/CONTCAR
- CONTCARs/Ru(0001)/NH3_s/hcp/
- CONTCARs/Ru(0001)/NH3_s/hcp/CONTCAR
- CONTCARs/Ru(0001)/NH3_s/top/
- CONTCARs/Ru(0001)/NH3_s/top/CONTCAR
- CONTCARs/Ru(0001)/NH3_s/top/N_E/
- CONTCARs/Ru(0001)/NH3_s/top/N_E/CONTCAR.-0.2
- CONTCARs/Ru(0001)/NH3_s/top/N_E/CONTCAR.-0.4
- CONTCARs/Ru(0001)/NH3_s/top/N_E/CONTCAR.-0.6
- CONTCARs/Ru(0001)/NH3_s/top/N_E/CONTCAR.-0.8
- CONTCARs/Ru(0001)/NH3_s/top/N_E/CONTCAR.-1.0
- CONTCARs/Ru(0001)/NH3_s/top/P_E/
- CONTCARs/Ru(0001)/NH3_s/top/P_E/CONTCAR.0.2
- CONTCARs/Ru(0001)/NH3_s/top/P_E/CONTCAR.0.4
- CONTCARs/Ru(0001)/NH3_s/top/P_E/CONTCAR.0.6
- CONTCARs/Ru(0001)/NH3_s/top/P_E/CONTCAR.0.8
- CONTCARs/Ru(0001)/NH3_s/top/P_E/CONTCAR.1.0
- CONTCARs/Ru(0001)/NHN_s/
- CONTCARs/Ru(0001)/NHN_s/bridge/
- CONTCARs/Ru(0001)/NHN_s/bridge/CONTCAR
- CONTCARs/Ru(0001)/NHN_s/bridge/N_E/
- CONTCARs/Ru(0001)/NHN_s/bridge/N_E/CONTCAR.-0.2
- CONTCARs/Ru(0001)/NHN_s/bridge/N_E/CONTCAR.-0.4
- CONTCARs/Ru(0001)/NHN_s/bridge/N_E/CONTCAR.-0.6
- CONTCARs/Ru(0001)/NHN_s/bridge/N_E/CONTCAR.-0.8
- CONTCARs/Ru(0001)/NHN_s/bridge/N_E/CONTCAR.-1.0
- CONTCARs/Ru(0001)/NHN_s/bridge/P_E/
- CONTCARs/Ru(0001)/NHN_s/bridge/P_E/CONTCAR.0.2
- CONTCARs/Ru(0001)/NHN_s/bridge/P_E/CONTCAR.0.4
- CONTCARs/Ru(0001)/NHN_s/bridge/P_E/CONTCAR.0.6
- CONTCARs/Ru(0001)/NHN_s/bridge/P_E/CONTCAR.0.8
- CONTCARs/Ru(0001)/NHN_s/bridge/P_E/CONTCAR.1.0
- CONTCARs/Ru(0001)/NHN_s/fcc/
- CONTCARs/Ru(0001)/NHN_s/fcc/CONTCAR
- CONTCARs/Ru(0001)/NHN_s/hcp/
- CONTCARs/Ru(0001)/NHN_s/hcp/CONTCAR
- CONTCARs/Ru(0001)/NH_H_s/
- CONTCARs/Ru(0001)/NH_H_s/CONTCAR
- CONTCARs/Ru(0001)/NH_H_s/N_E/
- CONTCARs/Ru(0001)/NH_H_s/N_E/CONTCAR.-0.2
- CONTCARs/Ru(0001)/NH_H_s/N_E/CONTCAR.-0.4
- CONTCARs/Ru(0001)/NH_H_s/N_E/CONTCAR.-0.6
[truncated: 825 more entries]
