# Supplementary material for: Multiscale Simulation Guided Electric Field-Enhanced Ammonia Catalytic Cracking
Source: ACS Catal. 2025 Apr 24;15(10):7690–9. doi: 10.1021/acscatal.5c01829 (PMC12090187; doi:10.1021/acscatal.5c01829)
Supplement: Supplementary file 2 — cs5c01829_si_002.zip [file cs5c01829_si_002.zip › CONTCARs/Co(1013)/NH2_H/CONTCAR]

Co_1013                                 
   1.00000000000000     
     7.6888617240000006    0.0000000000000000    0.0000000000000000
    -1.6196382113000001    9.8468754784000012    0.0000000000000000
     0.0000000000000000    0.0000000000000000   20.2859000000000016
   Co   N    H 
    64     1     3
Selective dynamics
Direct
  0.5252899910000011  0.1906600089999984  0.0000000000000000   F   F   F
  0.5252900030000021  0.4406600089999984  0.0000000000000000   F   F   F
  0.5252900150000031  0.6906600089999984  0.0000000000000000   F   F   F
  0.5252900179999997  0.9406599639999982  0.0000000000000000   F   F   F
  0.0658699999999968  0.1332299990000010  0.0103200009999966   F   F   F
  0.0658700070000009  0.3832300099999983  0.0103200009999966   F   F   F
  0.0658700030000006  0.6332299660000018  0.0103200009999966   F   F   F
  0.0658700079999974  0.8832299660000018  0.0103200009999966   F   F   F
  0.7687800049999964  0.0961000069999969  0.0619499989999994   F   F   F
  0.7687800169999974  0.3461000069999969  0.0619499989999994   F   F   F
  0.7687800189999976  0.5960999619999967  0.0619499989999994   F   F   F
  0.7687800409999994  0.8461000069999969  0.0619499989999994   F   F   F
  0.3093599930000011  0.0386700000000033  0.0722700000000032   F   F   F
  0.3093600070000022  0.2886700079999969  0.0722700000000032   F   F   F
  0.3093599910000009  0.5386700079999969  0.0722700000000032   F   F   F
  0.3093600030000019  0.7886700079999969  0.0722700000000032   F   F   F
  0.0122700009999974  0.0015300000000025  0.1238999990000025   F   F   F
  0.0122700000000009  0.2515299889999980  0.1238999990000025   F   F   F
  0.0122700049999978  0.5015299880000015  0.1238999990000025   F   F   F
  0.0122700120000019  0.7515300330000017  0.1238999990000025   F   F   F
  0.5528500489999999  0.1941100069999990  0.1342200050000031   F   F   F
  0.5528500329999986  0.4441100069999990  0.1342200050000031   F   F   F
  0.5528500070000035  0.6941099619999989  0.1342200050000031   F   F   F
  0.5528500200000011  0.9441099619999989  0.1342200050000031   F   F   F
  0.2557600089999994  0.1569699980000010  0.1858499980000019   F   F   F
  0.2557600049999991  0.4069699869999965  0.1858499980000019   F   F   F
  0.2557600120000032  0.6569700310000002  0.1858499980000019   F   F   F
  0.2557600000000022  0.9069699860000000  0.1858499980000019   F   F   F
  0.7963399420000030  0.0995399990000010  0.1961700049999990   F   F   F
  0.7963399519999967  0.3495399879999965  0.1961700049999990   F   F   F
  0.7963399639999977  0.5995399879999965  0.1961700049999990   F   F   F
  0.7963399759999987  0.8495399879999965  0.1961700049999990   F   F   F
  0.4975331212807532  0.0620894641783281  0.2390290299996920   T   T   T
  0.4972959383078148  0.3120755842800023  0.2391989412904252   T   T   T
  0.4970726093878781  0.5624046317927522  0.2394355094891267   T   T   T
  0.4978447790444989  0.8120755656650758  0.2389840563541696   T   T   T
  0.0366414274070834  0.0049742302672655  0.2479378680323876   T   T   T
  0.0367179054720097  0.2545117938973718  0.2477968750260757   T   T   T
  0.0370253535621359  0.5047303142684001  0.2478650886671900   T   T   T
  0.0364239516071407  0.7543641646601387  0.2478955650374246   T   T   T
  0.7338864299220873  0.2161368690030798  0.2968510275148404   T   T   T
  0.7339337136031432  0.4671238618122118  0.2968710433077391   T   T   T
  0.7343235451846795  0.7167948706940734  0.2969611684549420   T   T   T
  0.7339412395312834  0.9665158140866410  0.2969488351775667   T   T   T
  0.2780117636881343  0.1603899900861236  0.3067812530226348   T   T   T
  0.2769765124521371  0.4091101643735158  0.3067377778823754   T   T   T
  0.2790092293916473  0.6600637764224828  0.3060097221025586   T   T   T
  0.2793819475343255  0.9094510622351848  0.3052522538752314   T   T   T
  0.9820196598291204  0.1234176140679040  0.3532748290327348   T   T   T
  0.9800448216358433  0.3717676245357424  0.3517705581121504   T   T   T
  0.9835346268219567  0.6223767743864315  0.3535472811077014   T   T   T
  0.9820009575559041  0.8728102648187601  0.3528926824672993   T   T   T
  0.5151571016772323  0.0636908106744940  0.3641020445260210   T   T   T
  0.5162182491756724  0.3144528566732632  0.3630065438255414   T   T   T
  0.5151731712869392  0.5652912396084204  0.3634934261934788   T   T   T
  0.5147870004703421  0.8143022257322983  0.3645694085061990   T   T   T
  0.2179910799692593  0.0273633328226808  0.4046806572530457   T   T   T
  0.2164789481320426  0.2777022788631740  0.4117590618817886   T   T   T
  0.2165856584254513  0.5244912400318640  0.4073157410932353   T   T   T
  0.2205512407819441  0.7793264607688357  0.4032117887656810   T   T   T
  0.7595614130642616  0.2201978897716756  0.4112069326610523   T   T   T
  0.7607586129855903  0.4703706898362157  0.4108414695068774   T   T   T
  0.7611127226257253  0.7196299110837003  0.4111575991533769   T   T   T
  0.7608782785107380  0.9698195762759454  0.4112491970962537   T   T   T
  0.2420917404437404  0.4133447996435535  0.4827132147910760   T   T   T
  0.1442681853005254  0.4010189353785734  0.5173172625440685   T   T   T
  0.3615326979201683  0.4274361398146169  0.5059045604094408   T   T   T
  0.2354047646553354  0.1499330857444150  0.4595908445734054   T   T   T
 
  0.00000000E+00  0.00000000E+00  0.00000000E+00
  0.00000000E+00  0.00000000E+00  0.00000000E+00
  0.00000000E+00  0.00000000E+00  0.00000000E+00
  0.00000000E+00  0.00000000E+00  0.00000000E+00
  0.00000000E+00  0.00000000E+00  0.00000000E+00
  0.00000000E+00  0.00000000E+00  0.00000000E+00
  0.00000000E+00  0.00000000E+00  0.00000000E+00
  0.00000000E+00  0.00000000E+00  0.00000000E+00
  0.00000000E+00  0.00000000E+00  0.00000000E+00
  0.00000000E+00  0.00000000E+00  0.00000000E+00
  0.00000000E+00  0.00000000E+00  0.00000000E+00
  0.00000000E+00  0.00000000E+00  0.00000000E+00
  0.00000000E+00  0.00000000E+00  0.00000000E+00
  0.00000000E+00  0.00000000E+00  0.00000000E+00
  0.00000000E+00  0.00000000E+00  0.00000000E+00
  0.00000000E+00  0.00000000E+00  0.00000000E+00
  0.00000000E+00  0.00000000E+00  0.00000000E+00
  0.00000000E+00  0.00000000E+00  0.00000000E+00
  0.00000000E+00  0.00000000E+00  0.00000000E+00
  0.00000000E+00  0.00000000E+00  0.00000000E+00
  0.00000000E+00  0.00000000E+00  0.00000000E+00
  0.00000000E+00  0.00000000E+00  0.00000000E+00
  0.00000000E+00  0.00000000E+00  0.00000000E+00
  0.00000000E+00  0.00000000E+00  0.00000000E+00
  0.00000000E+00  0.00000000E+00  0.00000000E+00
  0.00000000E+00  0.00000000E+00  0.00000000E+00
  0.00000000E+00  0.00000000E+00  0.00000000E+00
  0.00000000E+00  0.00000000E+00  0.00000000E+00
  0.00000000E+00  0.00000000E+00  0.00000000E+00
  0.00000000E+00  0.00000000E+00  0.00000000E+00
  0.00000000E+00  0.00000000E+00  0.00000000E+00
  0.00000000E+00  0.00000000E+00  0.00000000E+00
  0.00000000E+00  0.00000000E+00  0.00000000E+00
  0.00000000E+00  0.00000000E+00  0.00000000E+00
  0.00000000E+00  0.00000000E+00  0.00000000E+00
  0.00000000E+00  0.00000000E+00  0.00000000E+00
  0.00000000E+00  0.00000000E+00  0.00000000E+00
  0.00000000E+00  0.00000000E+00  0.00000000E+00
  0.00000000E+00  0.00000000E+00  0.00000000E+00
  0.00000000E+00  0.00000000E+00  0.00000000E+00
  0.00000000E+00  0.00000000E+00  0.00000000E+00
  0.00000000E+00  0.00000000E+00  0.00000000E+00
  0.00000000E+00  0.00000000E+00  0.00000000E+00
  0.00000000E+00  0.00000000E+00  0.00000000E+00
  0.00000000E+00  0.00000000E+00  0.00000000E+00
  0.00000000E+00  0.00000000E+00  0.00000000E+00
  0.00000000E+00  0.00000000E+00  0.00000000E+00
  0.00000000E+00  0.00000000E+00  0.00000000E+00
  0.00000000E+00  0.00000000E+00  0.00000000E+00
  0.00000000E+00  0.00000000E+00  0.00000000E+00
  0.00000000E+00  0.00000000E+00  0.00000000E+00
  0.00000000E+00  0.00000000E+00  0.00000000E+00
  0.00000000E+00  0.00000000E+00  0.00000000E+00
  0.00000000E+00  0.00000000E+00  0.00000000E+00
  0.00000000E+00  0.00000000E+00  0.00000000E+00
  0.00000000E+00  0.00000000E+00  0.00000000E+00
  0.00000000E+00  0.00000000E+00  0.00000000E+00
  0.00000000E+00  0.00000000E+00  0.00000000E+00
  0.00000000E+00  0.00000000E+00  0.00000000E+00
  0.00000000E+00  0.00000000E+00  0.00000000E+00
  0.00000000E+00  0.00000000E+00  0.00000000E+00
  0.00000000E+00  0.00000000E+00  0.00000000E+00
  0.00000000E+00  0.00000000E+00  0.00000000E+00
  0.00000000E+00  0.00000000E+00  0.00000000E+00
  0.00000000E+00  0.00000000E+00  0.00000000E+00
  0.00000000E+00  0.00000000E+00  0.00000000E+00
  0.00000000E+00  0.00000000E+00  0.00000000E+00
  0.00000000E+00  0.00000000E+00  0.00000000E+00
