# Supplementary material for: Multiscale Simulation Guided Electric Field-Enhanced Ammonia Catalytic Cracking
Source: ACS Catal. 2025 Apr 24;15(10):7690–9. doi: 10.1021/acscatal.5c01829 (PMC12090187; doi:10.1021/acscatal.5c01829)
Supplement: Supplementary file 2 — cs5c01829_si_002.zip [file cs5c01829_si_002.zip › CONTCARs/Co(1013)/NH2_H/ne/_0.2/CONTCAR]

Co_1013                                 
   1.00000000000000     
     7.6888617240000006    0.0000000000000000    0.0000000000000000
    -1.6196382113000001    9.8468754784000012    0.0000000000000000
     0.0000000000000000    0.0000000000000000   20.2859000000000016
   Co   N    H 
    64     1     3
Selective dynamics
Direct
  0.5252899910000011  0.1906600089999984  0.0000000000000000   F   F   F
  0.5252900030000021  0.4406600089999984  0.0000000000000000   F   F   F
  0.5252900150000031  0.6906600089999984  0.0000000000000000   F   F   F
  0.5252900179999997  0.9406599639999982  0.0000000000000000   F   F   F
  0.0658699999999968  0.1332299990000010  0.0103200009999966   F   F   F
  0.0658700070000009  0.3832300099999983  0.0103200009999966   F   F   F
  0.0658700030000006  0.6332299660000018  0.0103200009999966   F   F   F
  0.0658700079999974  0.8832299660000018  0.0103200009999966   F   F   F
  0.7687800049999964  0.0961000069999969  0.0619499989999994   F   F   F
  0.7687800169999974  0.3461000069999969  0.0619499989999994   F   F   F
  0.7687800189999976  0.5960999619999967  0.0619499989999994   F   F   F
  0.7687800409999994  0.8461000069999969  0.0619499989999994   F   F   F
  0.3093599930000011  0.0386700000000033  0.0722700000000032   F   F   F
  0.3093600070000022  0.2886700079999969  0.0722700000000032   F   F   F
  0.3093599910000009  0.5386700079999969  0.0722700000000032   F   F   F
  0.3093600030000019  0.7886700079999969  0.0722700000000032   F   F   F
  0.0122700009999974  0.0015300000000025  0.1238999990000025   F   F   F
  0.0122700000000009  0.2515299889999980  0.1238999990000025   F   F   F
  0.0122700049999978  0.5015299880000015  0.1238999990000025   F   F   F
  0.0122700120000019  0.7515300330000017  0.1238999990000025   F   F   F
  0.5528500489999999  0.1941100069999990  0.1342200050000031   F   F   F
  0.5528500329999986  0.4441100069999990  0.1342200050000031   F   F   F
  0.5528500070000035  0.6941099619999989  0.1342200050000031   F   F   F
  0.5528500200000011  0.9441099619999989  0.1342200050000031   F   F   F
  0.2557600089999994  0.1569699980000010  0.1858499980000019   F   F   F
  0.2557600049999991  0.4069699869999965  0.1858499980000019   F   F   F
  0.2557600120000032  0.6569700310000002  0.1858499980000019   F   F   F
  0.2557600000000022  0.9069699860000000  0.1858499980000019   F   F   F
  0.7963399420000030  0.0995399990000010  0.1961700049999990   F   F   F
  0.7963399519999967  0.3495399879999965  0.1961700049999990   F   F   F
  0.7963399639999977  0.5995399879999965  0.1961700049999990   F   F   F
  0.7963399759999987  0.8495399879999965  0.1961700049999990   F   F   F
  0.4973234124663595  0.0621273447877330  0.2390912069848864   T   T   T
  0.4971642462338426  0.3120554619514617  0.2392356753095380   T   T   T
  0.4969054713338788  0.5622531633225960  0.2394579534808855   T   T   T
  0.4977975123148312  0.8120763378006268  0.2390410982307885   T   T   T
  0.0366256374204243  0.0049558970022487  0.2479453580333315   T   T   T
  0.0366955710136983  0.2544668162942900  0.2477868803105872   T   T   T
  0.0369945744655828  0.5046983769873278  0.2478702551483090   T   T   T
  0.0364559617184387  0.7543367127183486  0.2478955802981240   T   T   T
  0.7339121337396298  0.2161604296729008  0.2968913451322385   T   T   T
  0.7339752594843479  0.4671114922531382  0.2969090054939589   T   T   T
  0.7343514803457689  0.7167946293344258  0.2969789439967641   T   T   T
  0.7339687052607859  0.9665040046987621  0.2969889011141175   T   T   T
  0.2778782256986304  0.1603360223810609  0.3067721441248983   T   T   T
  0.2769785421530798  0.4091201641390297  0.3066816385553979   T   T   T
  0.2788655785555069  0.6600675605968397  0.3059770744104628   T   T   T
  0.2793318266550753  0.9094208383753247  0.3051568747229979   T   T   T
  0.9821037481472737  0.1234112821183781  0.3532871970260881   T   T   T
  0.9800935351754467  0.3717876154564929  0.3517707608865114   T   T   T
  0.9835835672557316  0.6224268292217413  0.3535131492105869   T   T   T
  0.9820249256853949  0.8728531476583165  0.3528766238257362   T   T   T
  0.5153459780434818  0.0638382084815844  0.3640413487850153   T   T   T
  0.5164218261677751  0.3144822955336119  0.3629789441093397   T   T   T
  0.5152365935013208  0.5652865431787509  0.3634640876966971   T   T   T
  0.5150185166913682  0.8143408752324071  0.3645209045442334   T   T   T
  0.2178265971193179  0.0273969934128334  0.4046850141409886   T   T   T
  0.2165602503361106  0.2778678194528746  0.4117689790608016   T   T   T
  0.2166390257172481  0.5242601984099559  0.4073298316151800   T   T   T
  0.2203765526247456  0.7792429436272525  0.4032241425270991   T   T   T
  0.7595274869053015  0.2202212154305202  0.4112168717758601   T   T   T
  0.7608111226304592  0.4703396225591972  0.4108428804049529   T   T   T
  0.7610900067350909  0.7196540690625076  0.4111979699511344   T   T   T
  0.7608588794629417  0.9697726814127007  0.4113068068912679   T   T   T
  0.2419035471704501  0.4131785186496320  0.4825597406309373   T   T   T
  0.1444273270644357  0.4011330516577216  0.5172969318070881   T   T   T
  0.3610746682338875  0.4274108305772070  0.5059219689956053   T   T   T
  0.2354660188738357  0.1500620509056683  0.4594757631189406   T   T   T
 
  0.00000000E+00  0.00000000E+00  0.00000000E+00
  0.00000000E+00  0.00000000E+00  0.00000000E+00
  0.00000000E+00  0.00000000E+00  0.00000000E+00
  0.00000000E+00  0.00000000E+00  0.00000000E+00
  0.00000000E+00  0.00000000E+00  0.00000000E+00
  0.00000000E+00  0.00000000E+00  0.00000000E+00
  0.00000000E+00  0.00000000E+00  0.00000000E+00
  0.00000000E+00  0.00000000E+00  0.00000000E+00
  0.00000000E+00  0.00000000E+00  0.00000000E+00
  0.00000000E+00  0.00000000E+00  0.00000000E+00
  0.00000000E+00  0.00000000E+00  0.00000000E+00
  0.00000000E+00  0.00000000E+00  0.00000000E+00
  0.00000000E+00  0.00000000E+00  0.00000000E+00
  0.00000000E+00  0.00000000E+00  0.00000000E+00
  0.00000000E+00  0.00000000E+00  0.00000000E+00
  0.00000000E+00  0.00000000E+00  0.00000000E+00
  0.00000000E+00  0.00000000E+00  0.00000000E+00
  0.00000000E+00  0.00000000E+00  0.00000000E+00
  0.00000000E+00  0.00000000E+00  0.00000000E+00
  0.00000000E+00  0.00000000E+00  0.00000000E+00
  0.00000000E+00  0.00000000E+00  0.00000000E+00
  0.00000000E+00  0.00000000E+00  0.00000000E+00
  0.00000000E+00  0.00000000E+00  0.00000000E+00
  0.00000000E+00  0.00000000E+00  0.00000000E+00
  0.00000000E+00  0.00000000E+00  0.00000000E+00
  0.00000000E+00  0.00000000E+00  0.00000000E+00
  0.00000000E+00  0.00000000E+00  0.00000000E+00
  0.00000000E+00  0.00000000E+00  0.00000000E+00
  0.00000000E+00  0.00000000E+00  0.00000000E+00
  0.00000000E+00  0.00000000E+00  0.00000000E+00
  0.00000000E+00  0.00000000E+00  0.00000000E+00
  0.00000000E+00  0.00000000E+00  0.00000000E+00
  0.00000000E+00  0.00000000E+00  0.00000000E+00
  0.00000000E+00  0.00000000E+00  0.00000000E+00
  0.00000000E+00  0.00000000E+00  0.00000000E+00
  0.00000000E+00  0.00000000E+00  0.00000000E+00
  0.00000000E+00  0.00000000E+00  0.00000000E+00
  0.00000000E+00  0.00000000E+00  0.00000000E+00
  0.00000000E+00  0.00000000E+00  0.00000000E+00
  0.00000000E+00  0.00000000E+00  0.00000000E+00
  0.00000000E+00  0.00000000E+00  0.00000000E+00
  0.00000000E+00  0.00000000E+00  0.00000000E+00
  0.00000000E+00  0.00000000E+00  0.00000000E+00
  0.00000000E+00  0.00000000E+00  0.00000000E+00
  0.00000000E+00  0.00000000E+00  0.00000000E+00
  0.00000000E+00  0.00000000E+00  0.00000000E+00
  0.00000000E+00  0.00000000E+00  0.00000000E+00
  0.00000000E+00  0.00000000E+00  0.00000000E+00
  0.00000000E+00  0.00000000E+00  0.00000000E+00
  0.00000000E+00  0.00000000E+00  0.00000000E+00
  0.00000000E+00  0.00000000E+00  0.00000000E+00
  0.00000000E+00  0.00000000E+00  0.00000000E+00
  0.00000000E+00  0.00000000E+00  0.00000000E+00
  0.00000000E+00  0.00000000E+00  0.00000000E+00
  0.00000000E+00  0.00000000E+00  0.00000000E+00
  0.00000000E+00  0.00000000E+00  0.00000000E+00
  0.00000000E+00  0.00000000E+00  0.00000000E+00
  0.00000000E+00  0.00000000E+00  0.00000000E+00
  0.00000000E+00  0.00000000E+00  0.00000000E+00
  0.00000000E+00  0.00000000E+00  0.00000000E+00
  0.00000000E+00  0.00000000E+00  0.00000000E+00
  0.00000000E+00  0.00000000E+00  0.00000000E+00
  0.00000000E+00  0.00000000E+00  0.00000000E+00
  0.00000000E+00  0.00000000E+00  0.00000000E+00
  0.00000000E+00  0.00000000E+00  0.00000000E+00
  0.00000000E+00  0.00000000E+00  0.00000000E+00
  0.00000000E+00  0.00000000E+00  0.00000000E+00
  0.00000000E+00  0.00000000E+00  0.00000000E+00
