# Supplementary material for: Multiscale Simulation Guided Electric Field-Enhanced Ammonia Catalytic Cracking
Source: ACS Catal. 2025 Apr 24;15(10):7690–9. doi: 10.1021/acscatal.5c01829 (PMC12090187; doi:10.1021/acscatal.5c01829)
Supplement: Supplementary file 2 — cs5c01829_si_002.zip [file cs5c01829_si_002.zip › CONTCARs/Co(1013)/NH3/pe/0.6/CONTCAR]

Co_1013                                 
   1.00000000000000     
     7.6888617240000006    0.0000000000000000    0.0000000000000000
    -1.6196382113000001    9.8468754784000012    0.0000000000000000
     0.0000000000000000    0.0000000000000000   20.2859000000000016
   Co   N    H 
    64     1     3
Selective dynamics
Direct
  0.5252899910000011  0.1906600089999984  0.0000000000000000   F   F   F
  0.5252900030000021  0.4406600089999984  0.0000000000000000   F   F   F
  0.5252900150000031  0.6906600089999984  0.0000000000000000   F   F   F
  0.5252900179999997  0.9406599639999982  0.0000000000000000   F   F   F
  0.0658699999999968  0.1332299990000010  0.0103200009999966   F   F   F
  0.0658700070000009  0.3832300099999983  0.0103200009999966   F   F   F
  0.0658700030000006  0.6332299660000018  0.0103200009999966   F   F   F
  0.0658700079999974  0.8832299660000018  0.0103200009999966   F   F   F
  0.7687800049999964  0.0961000069999969  0.0619499989999994   F   F   F
  0.7687800169999974  0.3461000069999969  0.0619499989999994   F   F   F
  0.7687800189999976  0.5960999619999967  0.0619499989999994   F   F   F
  0.7687800409999994  0.8461000069999969  0.0619499989999994   F   F   F
  0.3093599930000011  0.0386700000000033  0.0722700000000032   F   F   F
  0.3093600070000022  0.2886700079999969  0.0722700000000032   F   F   F
  0.3093599910000009  0.5386700079999969  0.0722700000000032   F   F   F
  0.3093600030000019  0.7886700079999969  0.0722700000000032   F   F   F
  0.0122700009999974  0.0015300000000025  0.1238999990000025   F   F   F
  0.0122700000000009  0.2515299889999980  0.1238999990000025   F   F   F
  0.0122700049999978  0.5015299880000015  0.1238999990000025   F   F   F
  0.0122700120000019  0.7515300330000017  0.1238999990000025   F   F   F
  0.5528500489999999  0.1941100069999990  0.1342200050000031   F   F   F
  0.5528500329999986  0.4441100069999990  0.1342200050000031   F   F   F
  0.5528500070000035  0.6941099619999989  0.1342200050000031   F   F   F
  0.5528500200000011  0.9441099619999989  0.1342200050000031   F   F   F
  0.2557600089999994  0.1569699980000010  0.1858499980000019   F   F   F
  0.2557600049999991  0.4069699869999965  0.1858499980000019   F   F   F
  0.2557600120000032  0.6569700310000002  0.1858499980000019   F   F   F
  0.2557600000000022  0.9069699860000000  0.1858499980000019   F   F   F
  0.7963399420000030  0.0995399990000010  0.1961700049999990   F   F   F
  0.7963399519999967  0.3495399879999965  0.1961700049999990   F   F   F
  0.7963399639999977  0.5995399879999965  0.1961700049999990   F   F   F
  0.7963399759999987  0.8495399879999965  0.1961700049999990   F   F   F
  0.4975616624144076  0.0624306015102700  0.2390946099163001   T   T   T
  0.4976945300390156  0.3121696404810711  0.2391697808809734   T   T   T
  0.4974561901460512  0.5619533086399495  0.2390953257929427   T   T   T
  0.4980727667596873  0.8123362071785963  0.2389503463009396   T   T   T
  0.0362828046598774  0.0048131152050964  0.2480256616796231   T   T   T
  0.0362282264761849  0.2546117907213012  0.2481642480759381   T   T   T
  0.0365784257942525  0.5045223293172060  0.2479545833372070   T   T   T
  0.0358532572885867  0.7545966155179484  0.2479037369280656   T   T   T
  0.7337553623317566  0.2163724874052626  0.2972797478176487   T   T   T
  0.7334150197726198  0.4669000672596754  0.2971137009963640   T   T   T
  0.7321578270103321  0.7165878472311975  0.2972911950819533   T   T   T
  0.7326583877986927  0.9667042662548089  0.2973332925096700   T   T   T
  0.2787144651390010  0.1613465238821107  0.3065427736549187   T   T   T
  0.2786549346904030  0.4086334900207549  0.3064704663497832   T   T   T
  0.2797793619370614  0.6604293026621589  0.3054425431029236   T   T   T
  0.2795436328723330  0.9099731970602203  0.3054805704438385   T   T   T
  0.9818208163579634  0.1231359547855078  0.3533513634221461   T   T   T
  0.9814572013402536  0.3722669278376006  0.3532461234254972   T   T   T
  0.9797246026436438  0.6226779605771747  0.3530324078845913   T   T   T
  0.9795720888631165  0.8725920502368988  0.3530449938467774   T   T   T
  0.5143068795708013  0.0645905294404446  0.3652753416458596   T   T   T
  0.5166265065933693  0.3147499438253701  0.3645043111950927   T   T   T
  0.5145007087734101  0.5641865893426721  0.3652855650832466   T   T   T
  0.5141862998996400  0.8144973517473759  0.3658095937795631   T   T   T
  0.2170598852778391  0.0238191203124464  0.4031284387269019   T   T   T
  0.2171125480794028  0.2775414237058276  0.4080386213416299   T   T   T
  0.2168096592465324  0.5310799425422051  0.4028184879455206   T   T   T
  0.2169254258779910  0.7774048328102691  0.4038195694287881   T   T   T
  0.7604718463456254  0.2202593146638376  0.4118024670754116   T   T   T
  0.7608177161748994  0.4698505691830091  0.4117490735981144   T   T   T
  0.7601698553848367  0.7197797001406616  0.4119040300564894   T   T   T
  0.7604227217430022  0.9706166629955154  0.4118309653074085   T   T   T
  0.2843732374899608  0.2928807113322231  0.5082055544013924   T   T   T
  0.2509786526258731  0.2029503682112728  0.5328143246695961   T   T   T
  0.2302625722312552  0.3671188465464960  0.5315621419594887   T   T   T
  0.4190147586524247  0.3193498317513861  0.5076837689559409   T   T   T
 
  0.00000000E+00  0.00000000E+00  0.00000000E+00
  0.00000000E+00  0.00000000E+00  0.00000000E+00
  0.00000000E+00  0.00000000E+00  0.00000000E+00
  0.00000000E+00  0.00000000E+00  0.00000000E+00
  0.00000000E+00  0.00000000E+00  0.00000000E+00
  0.00000000E+00  0.00000000E+00  0.00000000E+00
  0.00000000E+00  0.00000000E+00  0.00000000E+00
  0.00000000E+00  0.00000000E+00  0.00000000E+00
  0.00000000E+00  0.00000000E+00  0.00000000E+00
  0.00000000E+00  0.00000000E+00  0.00000000E+00
  0.00000000E+00  0.00000000E+00  0.00000000E+00
  0.00000000E+00  0.00000000E+00  0.00000000E+00
  0.00000000E+00  0.00000000E+00  0.00000000E+00
  0.00000000E+00  0.00000000E+00  0.00000000E+00
  0.00000000E+00  0.00000000E+00  0.00000000E+00
  0.00000000E+00  0.00000000E+00  0.00000000E+00
  0.00000000E+00  0.00000000E+00  0.00000000E+00
  0.00000000E+00  0.00000000E+00  0.00000000E+00
  0.00000000E+00  0.00000000E+00  0.00000000E+00
  0.00000000E+00  0.00000000E+00  0.00000000E+00
  0.00000000E+00  0.00000000E+00  0.00000000E+00
  0.00000000E+00  0.00000000E+00  0.00000000E+00
  0.00000000E+00  0.00000000E+00  0.00000000E+00
  0.00000000E+00  0.00000000E+00  0.00000000E+00
  0.00000000E+00  0.00000000E+00  0.00000000E+00
  0.00000000E+00  0.00000000E+00  0.00000000E+00
  0.00000000E+00  0.00000000E+00  0.00000000E+00
  0.00000000E+00  0.00000000E+00  0.00000000E+00
  0.00000000E+00  0.00000000E+00  0.00000000E+00
  0.00000000E+00  0.00000000E+00  0.00000000E+00
  0.00000000E+00  0.00000000E+00  0.00000000E+00
  0.00000000E+00  0.00000000E+00  0.00000000E+00
  0.00000000E+00  0.00000000E+00  0.00000000E+00
  0.00000000E+00  0.00000000E+00  0.00000000E+00
  0.00000000E+00  0.00000000E+00  0.00000000E+00
  0.00000000E+00  0.00000000E+00  0.00000000E+00
  0.00000000E+00  0.00000000E+00  0.00000000E+00
  0.00000000E+00  0.00000000E+00  0.00000000E+00
  0.00000000E+00  0.00000000E+00  0.00000000E+00
  0.00000000E+00  0.00000000E+00  0.00000000E+00
  0.00000000E+00  0.00000000E+00  0.00000000E+00
  0.00000000E+00  0.00000000E+00  0.00000000E+00
  0.00000000E+00  0.00000000E+00  0.00000000E+00
  0.00000000E+00  0.00000000E+00  0.00000000E+00
  0.00000000E+00  0.00000000E+00  0.00000000E+00
  0.00000000E+00  0.00000000E+00  0.00000000E+00
  0.00000000E+00  0.00000000E+00  0.00000000E+00
  0.00000000E+00  0.00000000E+00  0.00000000E+00
  0.00000000E+00  0.00000000E+00  0.00000000E+00
  0.00000000E+00  0.00000000E+00  0.00000000E+00
  0.00000000E+00  0.00000000E+00  0.00000000E+00
  0.00000000E+00  0.00000000E+00  0.00000000E+00
  0.00000000E+00  0.00000000E+00  0.00000000E+00
  0.00000000E+00  0.00000000E+00  0.00000000E+00
  0.00000000E+00  0.00000000E+00  0.00000000E+00
  0.00000000E+00  0.00000000E+00  0.00000000E+00
  0.00000000E+00  0.00000000E+00  0.00000000E+00
  0.00000000E+00  0.00000000E+00  0.00000000E+00
  0.00000000E+00  0.00000000E+00  0.00000000E+00
  0.00000000E+00  0.00000000E+00  0.00000000E+00
  0.00000000E+00  0.00000000E+00  0.00000000E+00
  0.00000000E+00  0.00000000E+00  0.00000000E+00
  0.00000000E+00  0.00000000E+00  0.00000000E+00
  0.00000000E+00  0.00000000E+00  0.00000000E+00
  0.00000000E+00  0.00000000E+00  0.00000000E+00
  0.00000000E+00  0.00000000E+00  0.00000000E+00
  0.00000000E+00  0.00000000E+00  0.00000000E+00
  0.00000000E+00  0.00000000E+00  0.00000000E+00
