# Supplementary material for: Multiscale Simulation Guided Electric Field-Enhanced Ammonia Catalytic Cracking
Source: ACS Catal. 2025 Apr 24;15(10):7690–9. doi: 10.1021/acscatal.5c01829 (PMC12090187; doi:10.1021/acscatal.5c01829)
Supplement: Supplementary file 2 — cs5c01829_si_002.zip [file cs5c01829_si_002.zip › CONTCARs/NH3_g/CONTCAR]

Nis(111)                                
   1.00000000000000     
    13.0000000000000000    0.0000000000000000    0.0000000000000000
     0.0000000000000000   14.0000000000000000    0.0000000000000000
     0.0000000000000000    0.0000000000000000   15.0000000000000000
   N    H 
     1     3
Selective dynamics
Direct
  0.5652760020344206  0.5593965288432985  0.5391942528664129   T   T   T
  0.6284654010545025  0.5248441533957882  0.5640999283322635   T   T   T
  0.5022608304990559  0.5248366576902417  0.5644059492122262   T   T   T
  0.5653650168554486  0.6262933635417980  0.5667495355709037   T   T   T
 
  0.00000000E+00  0.00000000E+00  0.00000000E+00
  0.00000000E+00  0.00000000E+00  0.00000000E+00
  0.00000000E+00  0.00000000E+00  0.00000000E+00
  0.00000000E+00  0.00000000E+00  0.00000000E+00
