# Supplementary material for: Multiscale Simulation Guided Electric Field-Enhanced Ammonia Catalytic Cracking
Source: ACS Catal. 2025 Apr 24;15(10):7690–9. doi: 10.1021/acscatal.5c01829 (PMC12090187; doi:10.1021/acscatal.5c01829)
Supplement: Supplementary file 2 — cs5c01829_si_002.zip [file cs5c01829_si_002.zip › CONTCARs/Re(1013)/NH2_H_s/pe/1.0/CONTCAR]

Re(1013) - Scaled from Co(1013) example 
   1.00000000000000     
     8.5281629700000003    0.0000000000000000    0.0000000000000000
    -1.7959917200000000   10.9204156000000001    0.0000000000000000
     0.0000000000000000    0.0000000000000000   21.9268920999999999
   Re   N    H 
    64     1     3
Selective dynamics
Direct
  0.5252899910000011  0.1906600089999984  0.0000000000000000   F   F   F
  0.5252900030000021  0.4406600089999984  0.0000000000000000   F   F   F
  0.5252900150000031  0.6906600089999984  0.0000000000000000   F   F   F
  0.5252900179999997  0.9406599639999982  0.0000000000000000   F   F   F
  0.0658699999999968  0.1332299990000010  0.0103200009999966   F   F   F
  0.0658700070000009  0.3832300099999983  0.0103200009999966   F   F   F
  0.0658700030000006  0.6332299660000018  0.0103200009999966   F   F   F
  0.0658700079999974  0.8832299660000018  0.0103200009999966   F   F   F
  0.7687800049999964  0.0961000069999969  0.0619499989999994   F   F   F
  0.7687800169999974  0.3461000069999969  0.0619499989999994   F   F   F
  0.7687800189999976  0.5960999619999967  0.0619499989999994   F   F   F
  0.7687800409999994  0.8461000069999969  0.0619499989999994   F   F   F
  0.3093599930000011  0.0386700000000033  0.0722700000000032   F   F   F
  0.3093600070000022  0.2886700079999969  0.0722700000000032   F   F   F
  0.3093599910000009  0.5386700079999969  0.0722700000000032   F   F   F
  0.3093600030000019  0.7886700079999969  0.0722700000000032   F   F   F
  0.0122700009999974  0.0015300000000025  0.1238999990000025   F   F   F
  0.0122700000000009  0.2515299889999980  0.1238999990000025   F   F   F
  0.0122700049999978  0.5015299880000015  0.1238999990000025   F   F   F
  0.0122700120000019  0.7515300330000017  0.1238999990000025   F   F   F
  0.5528500489999999  0.1941100069999990  0.1342200050000031   F   F   F
  0.5528500329999986  0.4441100069999990  0.1342200050000031   F   F   F
  0.5528500070000035  0.6941099619999989  0.1342200050000031   F   F   F
  0.5528500200000011  0.9441099619999989  0.1342200050000031   F   F   F
  0.2557600089999994  0.1569699980000010  0.1858499980000019   F   F   F
  0.2557600049999991  0.4069699869999965  0.1858499980000019   F   F   F
  0.2557600120000032  0.6569700310000002  0.1858499980000019   F   F   F
  0.2557600000000022  0.9069699860000000  0.1858499980000019   F   F   F
  0.7963399420000030  0.0995399990000010  0.1961700049999990   F   F   F
  0.7963399519999967  0.3495399879999965  0.1961700049999990   F   F   F
  0.7963399639999977  0.5995399879999965  0.1961700049999990   F   F   F
  0.7963399759999987  0.8495399879999965  0.1961700049999990   F   F   F
  0.5005204126092622  0.0627975284373079  0.2418295944189239   T   T   T
  0.4997919720941013  0.3125647521407586  0.2430709249166014   T   T   T
  0.4995079131207945  0.5621574978380295  0.2426200482299450   T   T   T
  0.5015382892620792  0.8125039756854946  0.2413529079728463   T   T   T
  0.0370708221865215  0.0051143360572823  0.2514174760040504   T   T   T
  0.0360954617535398  0.2541530985509866  0.2515470595677414   T   T   T
  0.0362501392544630  0.5040844584635877  0.2519501092815517   T   T   T
  0.0361313045220371  0.7544231973924695  0.2517772779144778   T   T   T
  0.7376043258517413  0.2170687646081362  0.3010408816629138   T   T   T
  0.7380864916518703  0.4681081783108070  0.3010454829953844   T   T   T
  0.7411317000679034  0.7164208092468058  0.3013315216146566   T   T   T
  0.7411657450088711  0.9677308096302966  0.3005576122426561   T   T   T
  0.2787259558729289  0.1580468143282729  0.3078129400492031   T   T   T
  0.2766561914682200  0.4093041855510933  0.3083714800661639   T   T   T
  0.2800767007494116  0.6618730216263842  0.3054198445403458   T   T   T
  0.2797539062300700  0.9094725909796679  0.3058341054965936   T   T   T
  0.9862730621842815  0.1245797108050937  0.3611902291984279   T   T   T
  0.9824066694172444  0.3729044245942958  0.3599877889783585   T   T   T
  0.9969411192934601  0.6228044868471372  0.3630179573752912   T   T   T
  0.9863289070314991  0.8729929810167860  0.3611092958013344   T   T   T
  0.5154758866474793  0.0597839267853857  0.3711702285262461   T   T   T
  0.5122362083500818  0.3147673757621874  0.3713794217953676   T   T   T
  0.5104579263688080  0.5667245214272683  0.3709276991007471   T   T   T
  0.5214443497896184  0.8136478119366686  0.3686305922642035   T   T   T
  0.2299072479388471  0.0312010633604487  0.4112211298092561   T   T   T
  0.2217688222328107  0.2806970989072184  0.4158044748970582   T   T   T
  0.2322835787522877  0.5190574895838864  0.4125072762112936   T   T   T
  0.2392468978347395  0.7910713214394818  0.4069243671646419   T   T   T
  0.7553130783647219  0.2200453022209885  0.4146864816756306   T   T   T
  0.7577482926986008  0.4686327809661677  0.4143597367072900   T   T   T
  0.7653678079188850  0.7205156733786922  0.4151240735059716   T   T   T
  0.7622614805369992  0.9701355481902496  0.4155870724417028   T   T   T
  0.2435724031278836  0.4089317060625658  0.4909865696084073   T   T   T
  0.1526256649557085  0.4000038050224911  0.5217735945557945   T   T   T
  0.3507118300516884  0.4199694667980495  0.5128590008071332   T   T   T
  0.2413618024437472  0.1531704620764419  0.4702189594970728   T   T   T
 
  0.00000000E+00  0.00000000E+00  0.00000000E+00
  0.00000000E+00  0.00000000E+00  0.00000000E+00
  0.00000000E+00  0.00000000E+00  0.00000000E+00
  0.00000000E+00  0.00000000E+00  0.00000000E+00
  0.00000000E+00  0.00000000E+00  0.00000000E+00
  0.00000000E+00  0.00000000E+00  0.00000000E+00
  0.00000000E+00  0.00000000E+00  0.00000000E+00
  0.00000000E+00  0.00000000E+00  0.00000000E+00
  0.00000000E+00  0.00000000E+00  0.00000000E+00
  0.00000000E+00  0.00000000E+00  0.00000000E+00
  0.00000000E+00  0.00000000E+00  0.00000000E+00
  0.00000000E+00  0.00000000E+00  0.00000000E+00
  0.00000000E+00  0.00000000E+00  0.00000000E+00
  0.00000000E+00  0.00000000E+00  0.00000000E+00
  0.00000000E+00  0.00000000E+00  0.00000000E+00
  0.00000000E+00  0.00000000E+00  0.00000000E+00
  0.00000000E+00  0.00000000E+00  0.00000000E+00
  0.00000000E+00  0.00000000E+00  0.00000000E+00
  0.00000000E+00  0.00000000E+00  0.00000000E+00
  0.00000000E+00  0.00000000E+00  0.00000000E+00
  0.00000000E+00  0.00000000E+00  0.00000000E+00
  0.00000000E+00  0.00000000E+00  0.00000000E+00
  0.00000000E+00  0.00000000E+00  0.00000000E+00
  0.00000000E+00  0.00000000E+00  0.00000000E+00
  0.00000000E+00  0.00000000E+00  0.00000000E+00
  0.00000000E+00  0.00000000E+00  0.00000000E+00
  0.00000000E+00  0.00000000E+00  0.00000000E+00
  0.00000000E+00  0.00000000E+00  0.00000000E+00
  0.00000000E+00  0.00000000E+00  0.00000000E+00
  0.00000000E+00  0.00000000E+00  0.00000000E+00
  0.00000000E+00  0.00000000E+00  0.00000000E+00
  0.00000000E+00  0.00000000E+00  0.00000000E+00
  0.00000000E+00  0.00000000E+00  0.00000000E+00
  0.00000000E+00  0.00000000E+00  0.00000000E+00
  0.00000000E+00  0.00000000E+00  0.00000000E+00
  0.00000000E+00  0.00000000E+00  0.00000000E+00
  0.00000000E+00  0.00000000E+00  0.00000000E+00
  0.00000000E+00  0.00000000E+00  0.00000000E+00
  0.00000000E+00  0.00000000E+00  0.00000000E+00
  0.00000000E+00  0.00000000E+00  0.00000000E+00
  0.00000000E+00  0.00000000E+00  0.00000000E+00
  0.00000000E+00  0.00000000E+00  0.00000000E+00
  0.00000000E+00  0.00000000E+00  0.00000000E+00
  0.00000000E+00  0.00000000E+00  0.00000000E+00
  0.00000000E+00  0.00000000E+00  0.00000000E+00
  0.00000000E+00  0.00000000E+00  0.00000000E+00
  0.00000000E+00  0.00000000E+00  0.00000000E+00
  0.00000000E+00  0.00000000E+00  0.00000000E+00
  0.00000000E+00  0.00000000E+00  0.00000000E+00
  0.00000000E+00  0.00000000E+00  0.00000000E+00
  0.00000000E+00  0.00000000E+00  0.00000000E+00
  0.00000000E+00  0.00000000E+00  0.00000000E+00
  0.00000000E+00  0.00000000E+00  0.00000000E+00
  0.00000000E+00  0.00000000E+00  0.00000000E+00
  0.00000000E+00  0.00000000E+00  0.00000000E+00
  0.00000000E+00  0.00000000E+00  0.00000000E+00
  0.00000000E+00  0.00000000E+00  0.00000000E+00
  0.00000000E+00  0.00000000E+00  0.00000000E+00
  0.00000000E+00  0.00000000E+00  0.00000000E+00
  0.00000000E+00  0.00000000E+00  0.00000000E+00
  0.00000000E+00  0.00000000E+00  0.00000000E+00
  0.00000000E+00  0.00000000E+00  0.00000000E+00
  0.00000000E+00  0.00000000E+00  0.00000000E+00
  0.00000000E+00  0.00000000E+00  0.00000000E+00
  0.00000000E+00  0.00000000E+00  0.00000000E+00
  0.00000000E+00  0.00000000E+00  0.00000000E+00
  0.00000000E+00  0.00000000E+00  0.00000000E+00
  0.00000000E+00  0.00000000E+00  0.00000000E+00
