# Supplementary material for: Multiscale Simulation Guided Electric Field-Enhanced Ammonia Catalytic Cracking
Source: ACS Catal. 2025 Apr 24;15(10):7690–9. doi: 10.1021/acscatal.5c01829 (PMC12090187; doi:10.1021/acscatal.5c01829)
Supplement: Supplementary file 2 — cs5c01829_si_002.zip [file cs5c01829_si_002.zip › CONTCARs/Ru(0001)/H_s/hcp/ne/_0.2/CONTCAR]

Ru(001)                                 
   1.00000000000000     
    10.9034004211000006    0.0000000000000000    0.0000000000000000
    -5.4517002106000003    9.4426217522999991    0.0000000000000000
     0.0000000000000000    0.0000000000000000   17.4528999328999994
   Ru   H 
    64     1
Selective dynamics
Direct
  0.0833300030000004  0.1666699989999998  0.0000000000000000   F   F   F
  0.3333299920000030  0.1666699989999998  0.0000000000000000   F   F   F
  0.0833299980000035  0.4166700099999971  0.0000000000000000   F   F   F
  0.3333299980000035  0.4166700099999971  0.0000000000000000   F   F   F
  0.5833300139999977  0.1666699989999998  0.0000000000000000   F   F   F
  0.8333299259999976  0.1666699989999998  0.0000000000000000   F   F   F
  0.5833299760000017  0.4166700099999971  0.0000000000000000   F   F   F
  0.8333299760000017  0.4166700099999971  0.0000000000000000   F   F   F
  0.0833300159999979  0.6666700469999967  0.0000000000000000   F   F   F
  0.3333300159999979  0.6666700469999967  0.0000000000000000   F   F   F
  0.0833299869999991  0.9166700330000026  0.0000000000000000   F   F   F
  0.3333299869999991  0.9166700330000026  0.0000000000000000   F   F   F
  0.5833300159999979  0.6666700469999967  0.0000000000000000   F   F   F
  0.8333299499999995  0.6666700469999967  0.0000000000000000   F   F   F
  0.5833299869999991  0.9166700330000026  0.0000000000000000   F   F   F
  0.8333299439999990  0.9166700330000026  0.0000000000000000   F   F   F
  0.1666699969999996  0.0833299999999966  0.1232399980000025   F   F   F
  0.4166699860000023  0.0833299999999966  0.1232399980000025   F   F   F
  0.1666700090000006  0.3333300239999986  0.1232399980000025   F   F   F
  0.4166700190000014  0.3333300239999986  0.1232399980000025   F   F   F
  0.6666699860000023  0.0833299999999966  0.1232399980000025   F   F   F
  0.9166700290000023  0.0833299999999966  0.1232399980000025   F   F   F
  0.6666699980000033  0.3333300239999986  0.1232399980000025   F   F   F
  0.9166700849999998  0.3333300239999986  0.1232399980000025   F   F   F
  0.1666699889999990  0.5833299849999989  0.1232399980000025   F   F   F
  0.4166700000000034  0.5833299849999989  0.1232399980000025   F   F   F
  0.1666700399999996  0.8333300219999984  0.1232399980000025   F   F   F
  0.4166700399999996  0.8333300219999984  0.1232399980000025   F   F   F
  0.6666700219999981  0.5833299849999989  0.1232399980000025   F   F   F
  0.9166700219999981  0.5833299849999989  0.1232399980000025   F   F   F
  0.6666700399999996  0.8333300219999984  0.1232399980000025   F   F   F
  0.9166700840000033  0.8333300219999984  0.1232399980000025   F   F   F
  0.0833152289228291  0.1663713234367957  0.2454564319294190   T   T   T
  0.3331961982008907  0.1661566381334613  0.2455173536628355   T   T   T
  0.0832552263817635  0.4163093217647642  0.2456442466986929   T   T   T
  0.3331685715193606  0.4164296347349735  0.2454698343115946   T   T   T
  0.5832480941500715  0.1661131044296630  0.2455891839939290   T   T   T
  0.8331845006452978  0.1663210273754879  0.2454933239080760   T   T   T
  0.5831750697942237  0.4160667596751585  0.2457518563762293   T   T   T
  0.8334177721055447  0.4163841157107294  0.2455298431153160   T   T   T
  0.0833283014281343  0.6663050752583688  0.2458368995364685   T   T   T
  0.3333277926969461  0.6665720871130094  0.2458237807144036   T   T   T
  0.0832498865270823  0.9163479852489570  0.2454992343347898   T   T   T
  0.3333533204147023  0.9163181123016327  0.2458477682730394   T   T   T
  0.5832419187673498  0.6663956009294968  0.2454262216517848   T   T   T
  0.8332528053052959  0.6663704569600873  0.2453676774709772   T   T   T
  0.5833642385483709  0.9164006931592471  0.2455406278487455   T   T   T
  0.8333847747771144  0.9165376708696560  0.2454356332680157   T   T   T
  0.1669217482861068  0.0831944092576265  0.3640318594084208   T   T   T
  0.4160076889206940  0.0815057332265490  0.3644139048388283   T   T   T
  0.1675134094495753  0.3329282773130309  0.3640399638867636   T   T   T
  0.4137743923317305  0.3314283524941538  0.3658448571804184   T   T   T
  0.6667981088860283  0.0831338860413276  0.3641640208672337   T   T   T
  0.9169689550379242  0.0832862344607359  0.3640557084556134   T   T   T
  0.6681264678167098  0.3314990265846863  0.3659346201996759   T   T   T
  0.9161408129369453  0.3330155387005911  0.3641232263424892   T   T   T
  0.1665652580670207  0.5825088024801848  0.3642051010668719   T   T   T
  0.4160761500387202  0.5837623634700276  0.3642496525260074   T   T   T
  0.1662958793083033  0.8332198561532692  0.3641443024713550   T   T   T
  0.4174242879138533  0.8333943524669044  0.3642573986250568   T   T   T
  0.6680068555263665  0.5850488618733779  0.3656680763972388   T   T   T
  0.9178544441722593  0.5838835947655756  0.3642622587940471   T   T   T
  0.6666061182169998  0.8323686908268735  0.3639766561947654   T   T   T
  0.9163108721844873  0.8322209159749830  0.3640134759812685   T   T   T
  0.5819600108217662  0.4156434801698486  0.4244614263333212   T   T   T
 
  0.00000000E+00  0.00000000E+00  0.00000000E+00
  0.00000000E+00  0.00000000E+00  0.00000000E+00
  0.00000000E+00  0.00000000E+00  0.00000000E+00
  0.00000000E+00  0.00000000E+00  0.00000000E+00
  0.00000000E+00  0.00000000E+00  0.00000000E+00
  0.00000000E+00  0.00000000E+00  0.00000000E+00
  0.00000000E+00  0.00000000E+00  0.00000000E+00
  0.00000000E+00  0.00000000E+00  0.00000000E+00
  0.00000000E+00  0.00000000E+00  0.00000000E+00
  0.00000000E+00  0.00000000E+00  0.00000000E+00
  0.00000000E+00  0.00000000E+00  0.00000000E+00
  0.00000000E+00  0.00000000E+00  0.00000000E+00
  0.00000000E+00  0.00000000E+00  0.00000000E+00
  0.00000000E+00  0.00000000E+00  0.00000000E+00
  0.00000000E+00  0.00000000E+00  0.00000000E+00
  0.00000000E+00  0.00000000E+00  0.00000000E+00
  0.00000000E+00  0.00000000E+00  0.00000000E+00
  0.00000000E+00  0.00000000E+00  0.00000000E+00
  0.00000000E+00  0.00000000E+00  0.00000000E+00
  0.00000000E+00  0.00000000E+00  0.00000000E+00
  0.00000000E+00  0.00000000E+00  0.00000000E+00
  0.00000000E+00  0.00000000E+00  0.00000000E+00
  0.00000000E+00  0.00000000E+00  0.00000000E+00
  0.00000000E+00  0.00000000E+00  0.00000000E+00
  0.00000000E+00  0.00000000E+00  0.00000000E+00
  0.00000000E+00  0.00000000E+00  0.00000000E+00
  0.00000000E+00  0.00000000E+00  0.00000000E+00
  0.00000000E+00  0.00000000E+00  0.00000000E+00
  0.00000000E+00  0.00000000E+00  0.00000000E+00
  0.00000000E+00  0.00000000E+00  0.00000000E+00
  0.00000000E+00  0.00000000E+00  0.00000000E+00
  0.00000000E+00  0.00000000E+00  0.00000000E+00
  0.00000000E+00  0.00000000E+00  0.00000000E+00
  0.00000000E+00  0.00000000E+00  0.00000000E+00
  0.00000000E+00  0.00000000E+00  0.00000000E+00
  0.00000000E+00  0.00000000E+00  0.00000000E+00
  0.00000000E+00  0.00000000E+00  0.00000000E+00
  0.00000000E+00  0.00000000E+00  0.00000000E+00
  0.00000000E+00  0.00000000E+00  0.00000000E+00
  0.00000000E+00  0.00000000E+00  0.00000000E+00
  0.00000000E+00  0.00000000E+00  0.00000000E+00
  0.00000000E+00  0.00000000E+00  0.00000000E+00
  0.00000000E+00  0.00000000E+00  0.00000000E+00
  0.00000000E+00  0.00000000E+00  0.00000000E+00
  0.00000000E+00  0.00000000E+00  0.00000000E+00
  0.00000000E+00  0.00000000E+00  0.00000000E+00
  0.00000000E+00  0.00000000E+00  0.00000000E+00
  0.00000000E+00  0.00000000E+00  0.00000000E+00
  0.00000000E+00  0.00000000E+00  0.00000000E+00
  0.00000000E+00  0.00000000E+00  0.00000000E+00
  0.00000000E+00  0.00000000E+00  0.00000000E+00
  0.00000000E+00  0.00000000E+00  0.00000000E+00
  0.00000000E+00  0.00000000E+00  0.00000000E+00
  0.00000000E+00  0.00000000E+00  0.00000000E+00
  0.00000000E+00  0.00000000E+00  0.00000000E+00
  0.00000000E+00  0.00000000E+00  0.00000000E+00
  0.00000000E+00  0.00000000E+00  0.00000000E+00
  0.00000000E+00  0.00000000E+00  0.00000000E+00
  0.00000000E+00  0.00000000E+00  0.00000000E+00
  0.00000000E+00  0.00000000E+00  0.00000000E+00
  0.00000000E+00  0.00000000E+00  0.00000000E+00
  0.00000000E+00  0.00000000E+00  0.00000000E+00
  0.00000000E+00  0.00000000E+00  0.00000000E+00
  0.00000000E+00  0.00000000E+00  0.00000000E+00
  0.00000000E+00  0.00000000E+00  0.00000000E+00
