# Supplementary material for: Multiscale Simulation Guided Electric Field-Enhanced Ammonia Catalytic Cracking
Source: ACS Catal. 2025 Apr 24;15(10):7690–9. doi: 10.1021/acscatal.5c01829 (PMC12090187; doi:10.1021/acscatal.5c01829)
Supplement: Supplementary file 2 — cs5c01829_si_002.zip [file cs5c01829_si_002.zip › CONTCARs/Ru(0001)/NH2_s/bridge/N_E/CONTCAR.-1.0]

Ru(001)                                 
   1.00000000000000     
    10.9034004211000006    0.0000000000000000    0.0000000000000000
    -5.4517002106000003    9.4426217522999991    0.0000000000000000
     0.0000000000000000    0.0000000000000000   17.4528999328999994
   Ru   N    H 
    64     1     2
Selective dynamics
Direct
  0.0833300030000004  0.1666699989999998  0.0000000000000000   F   F   F
  0.3333299920000030  0.1666699989999998  0.0000000000000000   F   F   F
  0.0833299980000035  0.4166700099999971  0.0000000000000000   F   F   F
  0.3333299980000035  0.4166700099999971  0.0000000000000000   F   F   F
  0.5833300139999977  0.1666699989999998  0.0000000000000000   F   F   F
  0.8333299259999976  0.1666699989999998  0.0000000000000000   F   F   F
  0.5833299760000017  0.4166700099999971  0.0000000000000000   F   F   F
  0.8333299760000017  0.4166700099999971  0.0000000000000000   F   F   F
  0.0833300159999979  0.6666700469999967  0.0000000000000000   F   F   F
  0.3333300159999979  0.6666700469999967  0.0000000000000000   F   F   F
  0.0833299869999991  0.9166700330000026  0.0000000000000000   F   F   F
  0.3333299869999991  0.9166700330000026  0.0000000000000000   F   F   F
  0.5833300159999979  0.6666700469999967  0.0000000000000000   F   F   F
  0.8333299499999995  0.6666700469999967  0.0000000000000000   F   F   F
  0.5833299869999991  0.9166700330000026  0.0000000000000000   F   F   F
  0.8333299439999990  0.9166700330000026  0.0000000000000000   F   F   F
  0.1666699969999996  0.0833299999999966  0.1232399980000025   F   F   F
  0.4166699860000023  0.0833299999999966  0.1232399980000025   F   F   F
  0.1666700090000006  0.3333300239999986  0.1232399980000025   F   F   F
  0.4166700190000014  0.3333300239999986  0.1232399980000025   F   F   F
  0.6666699860000023  0.0833299999999966  0.1232399980000025   F   F   F
  0.9166700290000023  0.0833299999999966  0.1232399980000025   F   F   F
  0.6666699980000033  0.3333300239999986  0.1232399980000025   F   F   F
  0.9166700849999998  0.3333300239999986  0.1232399980000025   F   F   F
  0.1666699889999990  0.5833299849999989  0.1232399980000025   F   F   F
  0.4166700000000034  0.5833299849999989  0.1232399980000025   F   F   F
  0.1666700399999996  0.8333300219999984  0.1232399980000025   F   F   F
  0.4166700399999996  0.8333300219999984  0.1232399980000025   F   F   F
  0.6666700219999981  0.5833299849999989  0.1232399980000025   F   F   F
  0.9166700219999981  0.5833299849999989  0.1232399980000025   F   F   F
  0.6666700399999996  0.8333300219999984  0.1232399980000025   F   F   F
  0.9166700840000033  0.8333300219999984  0.1232399980000025   F   F   F
  0.0834709025737565  0.1668007961386357  0.2454269202502593   T   T   T
  0.3323634604906706  0.1647661820208262  0.2455166216136222   T   T   T
  0.0833977431893758  0.4167184896594906  0.2453933499891581   T   T   T
  0.3328923704064650  0.4175300371898002  0.2455878334056109   T   T   T
  0.5833041765743650  0.1667996939194359  0.2454301652707016   T   T   T
  0.8334780916840316  0.1669840916506214  0.2453726396132895   T   T   T
  0.5846001629477203  0.4175227157398362  0.2455860776835123   T   T   T
  0.8332915715546655  0.4167210644278719  0.2453971175472534   T   T   T
  0.0832081676926290  0.6664591148724390  0.2458556172924737   T   T   T
  0.3323052176108390  0.6659135605377174  0.2451200853019272   T   T   T
  0.0831513048283959  0.9169123029475459  0.2455028501903646   T   T   T
  0.3337401001553129  0.9169249601898255  0.2455045000233280   T   T   T
  0.5826481259231436  0.6653151459660025  0.2454187666303521   T   T   T
  0.8335224246940348  0.6658873977351900  0.2451457274674026   T   T   T
  0.5827439674513732  0.9162396816956027  0.2455538092738423   T   T   T
  0.8334704912121162  0.9162384390831536  0.2455567965886001   T   T   T
  0.1654585217120748  0.0825011313649617  0.3641694748557251   T   T   T
  0.4169908955034983  0.0825223323585748  0.3641717280372818   T   T   T
  0.1656172515530887  0.3323585524981662  0.3644813316235677   T   T   T
  0.4134707368400363  0.3269835775280102  0.3624587858994510   T   T   T
  0.6672216219561365  0.0842369651433304  0.3639679750105035   T   T   T
  0.9169828639745075  0.0842614780228916  0.3639694564560733   T   T   T
  0.6666885663091474  0.3323892862260277  0.3644850293470275   T   T   T
  0.9166885567088283  0.3334127007411108  0.3643822920932591   T   T   T
  0.1676322543291482  0.5834287817046659  0.3641988027482465   T   T   T
  0.4193724664098057  0.5825100810847762  0.3689372240113083   T   T   T
  0.1662677578182386  0.8325759798441583  0.3642467018641998   T   T   T
  0.4164553346447651  0.8337656446363134  0.3640133824858152   T   T   T
  0.6628848534628998  0.5823549771680110  0.3690205374764276   T   T   T
  0.9157162373496652  0.5834397707847616  0.3642056013587997   T   T   T
  0.6698091179829740  0.8396482181230557  0.3632342179447580   T   T   T
  0.9172545558603350  0.8337605936278488  0.3640178599742854   T   T   T
  0.5402912303676943  0.5811747397669155  0.4627291906853387   T   T   T
  0.5841315952214456  0.6684524185480416  0.4976190961670724   T   T   T
  0.4967019302005037  0.4949809676093714  0.4983816937872360   T   T   T
 
  0.00000000E+00  0.00000000E+00  0.00000000E+00
  0.00000000E+00  0.00000000E+00  0.00000000E+00
  0.00000000E+00  0.00000000E+00  0.00000000E+00
  0.00000000E+00  0.00000000E+00  0.00000000E+00
  0.00000000E+00  0.00000000E+00  0.00000000E+00
  0.00000000E+00  0.00000000E+00  0.00000000E+00
  0.00000000E+00  0.00000000E+00  0.00000000E+00
  0.00000000E+00  0.00000000E+00  0.00000000E+00
  0.00000000E+00  0.00000000E+00  0.00000000E+00
  0.00000000E+00  0.00000000E+00  0.00000000E+00
  0.00000000E+00  0.00000000E+00  0.00000000E+00
  0.00000000E+00  0.00000000E+00  0.00000000E+00
  0.00000000E+00  0.00000000E+00  0.00000000E+00
  0.00000000E+00  0.00000000E+00  0.00000000E+00
  0.00000000E+00  0.00000000E+00  0.00000000E+00
  0.00000000E+00  0.00000000E+00  0.00000000E+00
  0.00000000E+00  0.00000000E+00  0.00000000E+00
  0.00000000E+00  0.00000000E+00  0.00000000E+00
  0.00000000E+00  0.00000000E+00  0.00000000E+00
  0.00000000E+00  0.00000000E+00  0.00000000E+00
  0.00000000E+00  0.00000000E+00  0.00000000E+00
  0.00000000E+00  0.00000000E+00  0.00000000E+00
  0.00000000E+00  0.00000000E+00  0.00000000E+00
  0.00000000E+00  0.00000000E+00  0.00000000E+00
  0.00000000E+00  0.00000000E+00  0.00000000E+00
  0.00000000E+00  0.00000000E+00  0.00000000E+00
  0.00000000E+00  0.00000000E+00  0.00000000E+00
  0.00000000E+00  0.00000000E+00  0.00000000E+00
  0.00000000E+00  0.00000000E+00  0.00000000E+00
  0.00000000E+00  0.00000000E+00  0.00000000E+00
  0.00000000E+00  0.00000000E+00  0.00000000E+00
  0.00000000E+00  0.00000000E+00  0.00000000E+00
  0.00000000E+00  0.00000000E+00  0.00000000E+00
  0.00000000E+00  0.00000000E+00  0.00000000E+00
  0.00000000E+00  0.00000000E+00  0.00000000E+00
  0.00000000E+00  0.00000000E+00  0.00000000E+00
  0.00000000E+00  0.00000000E+00  0.00000000E+00
  0.00000000E+00  0.00000000E+00  0.00000000E+00
  0.00000000E+00  0.00000000E+00  0.00000000E+00
  0.00000000E+00  0.00000000E+00  0.00000000E+00
  0.00000000E+00  0.00000000E+00  0.00000000E+00
  0.00000000E+00  0.00000000E+00  0.00000000E+00
  0.00000000E+00  0.00000000E+00  0.00000000E+00
  0.00000000E+00  0.00000000E+00  0.00000000E+00
  0.00000000E+00  0.00000000E+00  0.00000000E+00
  0.00000000E+00  0.00000000E+00  0.00000000E+00
  0.00000000E+00  0.00000000E+00  0.00000000E+00
  0.00000000E+00  0.00000000E+00  0.00000000E+00
  0.00000000E+00  0.00000000E+00  0.00000000E+00
  0.00000000E+00  0.00000000E+00  0.00000000E+00
  0.00000000E+00  0.00000000E+00  0.00000000E+00
  0.00000000E+00  0.00000000E+00  0.00000000E+00
  0.00000000E+00  0.00000000E+00  0.00000000E+00
  0.00000000E+00  0.00000000E+00  0.00000000E+00
  0.00000000E+00  0.00000000E+00  0.00000000E+00
  0.00000000E+00  0.00000000E+00  0.00000000E+00
  0.00000000E+00  0.00000000E+00  0.00000000E+00
  0.00000000E+00  0.00000000E+00  0.00000000E+00
  0.00000000E+00  0.00000000E+00  0.00000000E+00
  0.00000000E+00  0.00000000E+00  0.00000000E+00
  0.00000000E+00  0.00000000E+00  0.00000000E+00
  0.00000000E+00  0.00000000E+00  0.00000000E+00
  0.00000000E+00  0.00000000E+00  0.00000000E+00
  0.00000000E+00  0.00000000E+00  0.00000000E+00
  0.00000000E+00  0.00000000E+00  0.00000000E+00
  0.00000000E+00  0.00000000E+00  0.00000000E+00
  0.00000000E+00  0.00000000E+00  0.00000000E+00
