# Supplementary material for: Multiscale Simulation Guided Electric Field-Enhanced Ammonia Catalytic Cracking
Source: ACS Catal. 2025 Apr 24;15(10):7690–9. doi: 10.1021/acscatal.5c01829 (PMC12090187; doi:10.1021/acscatal.5c01829)
Supplement: Supplementary file 2 — cs5c01829_si_002.zip [file cs5c01829_si_002.zip › CONTCARs/Ru(0001)/NH3_s/top/N_E/CONTCAR.-0.6]

Ru(001)                                 
   1.00000000000000     
    10.9034004211000006    0.0000000000000000    0.0000000000000000
    -5.4517002106000003    9.4426217522999991    0.0000000000000000
     0.0000000000000000    0.0000000000000000   17.4528999328999994
   Ru   N    H 
    64     1     3
Selective dynamics
Direct
  0.0833300030000004  0.1666699989999998  0.0000000000000000   F   F   F
  0.3333299920000030  0.1666699989999998  0.0000000000000000   F   F   F
  0.0833299980000035  0.4166700099999971  0.0000000000000000   F   F   F
  0.3333299980000035  0.4166700099999971  0.0000000000000000   F   F   F
  0.5833300139999977  0.1666699989999998  0.0000000000000000   F   F   F
  0.8333299259999976  0.1666699989999998  0.0000000000000000   F   F   F
  0.5833299760000017  0.4166700099999971  0.0000000000000000   F   F   F
  0.8333299760000017  0.4166700099999971  0.0000000000000000   F   F   F
  0.0833300159999979  0.6666700469999967  0.0000000000000000   F   F   F
  0.3333300159999979  0.6666700469999967  0.0000000000000000   F   F   F
  0.0833299869999991  0.9166700330000026  0.0000000000000000   F   F   F
  0.3333299869999991  0.9166700330000026  0.0000000000000000   F   F   F
  0.5833300159999979  0.6666700469999967  0.0000000000000000   F   F   F
  0.8333299499999995  0.6666700469999967  0.0000000000000000   F   F   F
  0.5833299869999991  0.9166700330000026  0.0000000000000000   F   F   F
  0.8333299439999990  0.9166700330000026  0.0000000000000000   F   F   F
  0.1666699969999996  0.0833299999999966  0.1232399980000025   F   F   F
  0.4166699860000023  0.0833299999999966  0.1232399980000025   F   F   F
  0.1666700090000006  0.3333300239999986  0.1232399980000025   F   F   F
  0.4166700190000014  0.3333300239999986  0.1232399980000025   F   F   F
  0.6666699860000023  0.0833299999999966  0.1232399980000025   F   F   F
  0.9166700290000023  0.0833299999999966  0.1232399980000025   F   F   F
  0.6666699980000033  0.3333300239999986  0.1232399980000025   F   F   F
  0.9166700849999998  0.3333300239999986  0.1232399980000025   F   F   F
  0.1666699889999990  0.5833299849999989  0.1232399980000025   F   F   F
  0.4166700000000034  0.5833299849999989  0.1232399980000025   F   F   F
  0.1666700399999996  0.8333300219999984  0.1232399980000025   F   F   F
  0.4166700399999996  0.8333300219999984  0.1232399980000025   F   F   F
  0.6666700219999981  0.5833299849999989  0.1232399980000025   F   F   F
  0.9166700219999981  0.5833299849999989  0.1232399980000025   F   F   F
  0.6666700399999996  0.8333300219999984  0.1232399980000025   F   F   F
  0.9166700840000033  0.8333300219999984  0.1232399980000025   F   F   F
  0.0832803121923265  0.1667449422036859  0.2454755274499399   T   T   T
  0.3333540237942415  0.1667988108030403  0.2456777675793323   T   T   T
  0.0832853987514046  0.4165267275930268  0.2454730654804709   T   T   T
  0.3335071645180596  0.4167465726806617  0.2451386890792546   T   T   T
  0.5834721275865710  0.1667742882958223  0.2456675321681732   T   T   T
  0.8334952136887427  0.1667377239356245  0.2454704629940868   T   T   T
  0.5834209185941349  0.4168383583009668  0.2457483583949696   T   T   T
  0.8332787662161859  0.4167479932900312  0.2451174020590773   T   T   T
  0.0832438402299552  0.6665459876364533  0.2456715037509015   T   T   T
  0.3333550735070392  0.6665501538133336  0.2456745771178729   T   T   T
  0.0832405653833368  0.9166839196062905  0.2456699532564285   T   T   T
  0.3333468626663468  0.9166704512811499  0.2452743261114446   T   T   T
  0.5834369931368086  0.6665842969886973  0.2457574674116613   T   T   T
  0.8331852303276227  0.6665874046696634  0.2457452549542199   T   T   T
  0.5834732829614477  0.9166719725745557  0.2456765324120430   T   T   T
  0.8332594878094299  0.9165147045910378  0.2451293513535041   T   T   T
  0.1664010939201146  0.0836588786476808  0.3642744377690242   T   T   T
  0.4172240988052631  0.0843734127694955  0.3641664861620458   T   T   T
  0.1680910878534460  0.3340435828334672  0.3643890292772157   T   T   T
  0.4140104480947923  0.3306187765170222  0.3639856548363968   T   T   T
  0.6673113082706973  0.0836414552650311  0.3642744744519216   T   T   T
  0.9159955234668277  0.0819307840700058  0.3643868299333906   T   T   T
  0.6666334647754498  0.3305283362101439  0.3639329062471492   T   T   T
  0.9159841658728450  0.3340461568260498  0.3643810807475980   T   T   T
  0.1664107756800227  0.5827325331629896  0.3642740110281854   T   T   T
  0.4140100166488375  0.5833897564189015  0.3639741925963175   T   T   T
  0.1656532393048887  0.8328211916352569  0.3641658903868980   T   T   T
  0.4172094212848335  0.8328317603826337  0.3641707104415145   T   T   T
  0.6667993656436971  0.5833303487576129  0.3688480115952494   T   T   T
  0.9195073938644154  0.5833968011617759  0.3639477441471491   T   T   T
  0.6666334123513640  0.8360177695295423  0.3639793135782678   T   T   T
  0.9195097699094537  0.8361053874616902  0.3639429538441877   T   T   T
  0.6681328377952641  0.5834038754480022  0.4953894141550639   T   T   T
  0.6143798555593988  0.6302622693223486  0.5170527678587404   T   T   T
  0.6216501386074217  0.4825837143927127  0.5167530671730166   T   T   T
  0.7692898212038239  0.6374962870777120  0.5162968558226299   T   T   T
 
  0.00000000E+00  0.00000000E+00  0.00000000E+00
  0.00000000E+00  0.00000000E+00  0.00000000E+00
  0.00000000E+00  0.00000000E+00  0.00000000E+00
  0.00000000E+00  0.00000000E+00  0.00000000E+00
  0.00000000E+00  0.00000000E+00  0.00000000E+00
  0.00000000E+00  0.00000000E+00  0.00000000E+00
  0.00000000E+00  0.00000000E+00  0.00000000E+00
  0.00000000E+00  0.00000000E+00  0.00000000E+00
  0.00000000E+00  0.00000000E+00  0.00000000E+00
  0.00000000E+00  0.00000000E+00  0.00000000E+00
  0.00000000E+00  0.00000000E+00  0.00000000E+00
  0.00000000E+00  0.00000000E+00  0.00000000E+00
  0.00000000E+00  0.00000000E+00  0.00000000E+00
  0.00000000E+00  0.00000000E+00  0.00000000E+00
  0.00000000E+00  0.00000000E+00  0.00000000E+00
  0.00000000E+00  0.00000000E+00  0.00000000E+00
  0.00000000E+00  0.00000000E+00  0.00000000E+00
  0.00000000E+00  0.00000000E+00  0.00000000E+00
  0.00000000E+00  0.00000000E+00  0.00000000E+00
  0.00000000E+00  0.00000000E+00  0.00000000E+00
  0.00000000E+00  0.00000000E+00  0.00000000E+00
  0.00000000E+00  0.00000000E+00  0.00000000E+00
  0.00000000E+00  0.00000000E+00  0.00000000E+00
  0.00000000E+00  0.00000000E+00  0.00000000E+00
  0.00000000E+00  0.00000000E+00  0.00000000E+00
  0.00000000E+00  0.00000000E+00  0.00000000E+00
  0.00000000E+00  0.00000000E+00  0.00000000E+00
  0.00000000E+00  0.00000000E+00  0.00000000E+00
  0.00000000E+00  0.00000000E+00  0.00000000E+00
  0.00000000E+00  0.00000000E+00  0.00000000E+00
  0.00000000E+00  0.00000000E+00  0.00000000E+00
  0.00000000E+00  0.00000000E+00  0.00000000E+00
  0.00000000E+00  0.00000000E+00  0.00000000E+00
  0.00000000E+00  0.00000000E+00  0.00000000E+00
  0.00000000E+00  0.00000000E+00  0.00000000E+00
  0.00000000E+00  0.00000000E+00  0.00000000E+00
  0.00000000E+00  0.00000000E+00  0.00000000E+00
  0.00000000E+00  0.00000000E+00  0.00000000E+00
  0.00000000E+00  0.00000000E+00  0.00000000E+00
  0.00000000E+00  0.00000000E+00  0.00000000E+00
  0.00000000E+00  0.00000000E+00  0.00000000E+00
  0.00000000E+00  0.00000000E+00  0.00000000E+00
  0.00000000E+00  0.00000000E+00  0.00000000E+00
  0.00000000E+00  0.00000000E+00  0.00000000E+00
  0.00000000E+00  0.00000000E+00  0.00000000E+00
  0.00000000E+00  0.00000000E+00  0.00000000E+00
  0.00000000E+00  0.00000000E+00  0.00000000E+00
  0.00000000E+00  0.00000000E+00  0.00000000E+00
  0.00000000E+00  0.00000000E+00  0.00000000E+00
  0.00000000E+00  0.00000000E+00  0.00000000E+00
  0.00000000E+00  0.00000000E+00  0.00000000E+00
  0.00000000E+00  0.00000000E+00  0.00000000E+00
  0.00000000E+00  0.00000000E+00  0.00000000E+00
  0.00000000E+00  0.00000000E+00  0.00000000E+00
  0.00000000E+00  0.00000000E+00  0.00000000E+00
  0.00000000E+00  0.00000000E+00  0.00000000E+00
  0.00000000E+00  0.00000000E+00  0.00000000E+00
  0.00000000E+00  0.00000000E+00  0.00000000E+00
  0.00000000E+00  0.00000000E+00  0.00000000E+00
  0.00000000E+00  0.00000000E+00  0.00000000E+00
  0.00000000E+00  0.00000000E+00  0.00000000E+00
  0.00000000E+00  0.00000000E+00  0.00000000E+00
  0.00000000E+00  0.00000000E+00  0.00000000E+00
  0.00000000E+00  0.00000000E+00  0.00000000E+00
  0.00000000E+00  0.00000000E+00  0.00000000E+00
  0.00000000E+00  0.00000000E+00  0.00000000E+00
  0.00000000E+00  0.00000000E+00  0.00000000E+00
  0.00000000E+00  0.00000000E+00  0.00000000E+00
