# Supplementary material for: Multiscale Simulation Guided Electric Field-Enhanced Ammonia Catalytic Cracking
Source: ACS Catal. 2025 Apr 24;15(10):7690–9. doi: 10.1021/acscatal.5c01829 (PMC12090187; doi:10.1021/acscatal.5c01829)
Supplement: Supplementary file 2 — cs5c01829_si_002.zip [file cs5c01829_si_002.zip › CONTCARs/Ru(0001)/NHN_s/bridge/CONTCAR]

Ru(001)                                 
   1.00000000000000     
    10.9034004211000006    0.0000000000000000    0.0000000000000000
    -5.4517002106000003    9.4426217522999991    0.0000000000000000
     0.0000000000000000    0.0000000000000000   17.4528999328999994
   Ru   N    H 
    64     2     1
Selective dynamics
Direct
  0.0833300030000004  0.1666699989999998  0.0000000000000000   F   F   F
  0.3333299920000030  0.1666699989999998  0.0000000000000000   F   F   F
  0.0833299980000035  0.4166700099999971  0.0000000000000000   F   F   F
  0.3333299980000035  0.4166700099999971  0.0000000000000000   F   F   F
  0.5833300139999977  0.1666699989999998  0.0000000000000000   F   F   F
  0.8333299259999976  0.1666699989999998  0.0000000000000000   F   F   F
  0.5833299760000017  0.4166700099999971  0.0000000000000000   F   F   F
  0.8333299760000017  0.4166700099999971  0.0000000000000000   F   F   F
  0.0833300159999979  0.6666700469999967  0.0000000000000000   F   F   F
  0.3333300159999979  0.6666700469999967  0.0000000000000000   F   F   F
  0.0833299869999991  0.9166700330000026  0.0000000000000000   F   F   F
  0.3333299869999991  0.9166700330000026  0.0000000000000000   F   F   F
  0.5833300159999979  0.6666700469999967  0.0000000000000000   F   F   F
  0.8333299499999995  0.6666700469999967  0.0000000000000000   F   F   F
  0.5833299869999991  0.9166700330000026  0.0000000000000000   F   F   F
  0.8333299439999990  0.9166700330000026  0.0000000000000000   F   F   F
  0.1666699969999996  0.0833299999999966  0.1232399980000025   F   F   F
  0.4166699860000023  0.0833299999999966  0.1232399980000025   F   F   F
  0.1666700090000006  0.3333300239999986  0.1232399980000025   F   F   F
  0.4166700190000014  0.3333300239999986  0.1232399980000025   F   F   F
  0.6666699860000023  0.0833299999999966  0.1232399980000025   F   F   F
  0.9166700290000023  0.0833299999999966  0.1232399980000025   F   F   F
  0.6666699980000033  0.3333300239999986  0.1232399980000025   F   F   F
  0.9166700849999998  0.3333300239999986  0.1232399980000025   F   F   F
  0.1666699889999990  0.5833299849999989  0.1232399980000025   F   F   F
  0.4166700000000034  0.5833299849999989  0.1232399980000025   F   F   F
  0.1666700399999996  0.8333300219999984  0.1232399980000025   F   F   F
  0.4166700399999996  0.8333300219999984  0.1232399980000025   F   F   F
  0.6666700219999981  0.5833299849999989  0.1232399980000025   F   F   F
  0.9166700219999981  0.5833299849999989  0.1232399980000025   F   F   F
  0.6666700399999996  0.8333300219999984  0.1232399980000025   F   F   F
  0.9166700840000033  0.8333300219999984  0.1232399980000025   F   F   F
  0.0831854761864859  0.1665147474984121  0.2452905213427781   T   T   T
  0.3346891762601575  0.1682758790844806  0.2465600043890237   T   T   T
  0.0836546785620548  0.4166714724282793  0.2452912171485718   T   T   T
  0.3344319712048658  0.4152840229932999  0.2464132534055787   T   T   T
  0.5812635867458421  0.1640991009012252  0.2445995317956249   T   T   T
  0.8334203107799076  0.1665767704068587  0.2450204888650134   T   T   T
  0.5832771833592151  0.4160828410420208  0.2435332137600208   T   T   T
  0.8334031542424235  0.4157236669251555  0.2458039757350665   T   T   T
  0.0822476157239335  0.6657970417332678  0.2459012433526676   T   T   T
  0.3321043934523520  0.6661101458763188  0.2455997357791028   T   T   T
  0.0839277084934659  0.9164330162796647  0.2458015367534379   T   T   T
  0.3320691002865163  0.9149710781023896  0.2456481751979343   T   T   T
  0.5815562252399972  0.6672170790194460  0.2445342937003895   T   T   T
  0.8329900931824482  0.6667771056972122  0.2461315169596881   T   T   T
  0.5841694243509096  0.9164897882851316  0.2452434608339035   T   T   T
  0.8332787127185249  0.9162038840653891  0.2450975644952293   T   T   T
  0.1688184992454747  0.0857490606907660  0.3640726678750424   T   T   T
  0.4118396635635130  0.0759377656725661  0.3639286985566503   T   T   T
  0.1684068369998446  0.3330336422056209  0.3642724204116026   T   T   T
  0.4168426334974125  0.3337269627531675  0.3688390462207914   T   T   T
  0.6653350733029540  0.0834963568507212  0.3640376440079766   T   T   T
  0.9166592242569528  0.0831624034024652  0.3636930359788647   T   T   T
  0.6719353046640173  0.3232732077453438  0.3659033429794755   T   T   T
  0.9176721921119513  0.3307415310218235  0.3644516926742432   T   T   T
  0.1650680650278889  0.5821150077961261  0.3641828519143479   T   T   T
  0.4136001576573373  0.5848241123968736  0.3638612870486710   T   T   T
  0.1653773729937401  0.8328028530551428  0.3642655894523775   T   T   T
  0.4181364947435481  0.8328354850447678  0.3640496941049721   T   T   T
  0.6699731351440498  0.5925658534720664  0.3660494695875377   T   T   T
  0.9109221055025880  0.5819136495031315  0.3701757320325073   T   T   T
  0.6656669799519926  0.8318771889849329  0.3637926206071704   T   T   T
  0.9209490064020541  0.8394349964552059  0.3643021183826330   T   T   T
  0.7492150984879977  0.5415232471136995  0.4609772594338880   T   T   T
  0.6215533675614222  0.4249199000122100  0.4414190807135431   T   T   T
  0.7510723945068559  0.5813308017708123  0.5147031926969099   T   T   T
 
  0.00000000E+00  0.00000000E+00  0.00000000E+00
  0.00000000E+00  0.00000000E+00  0.00000000E+00
  0.00000000E+00  0.00000000E+00  0.00000000E+00
  0.00000000E+00  0.00000000E+00  0.00000000E+00
  0.00000000E+00  0.00000000E+00  0.00000000E+00
  0.00000000E+00  0.00000000E+00  0.00000000E+00
  0.00000000E+00  0.00000000E+00  0.00000000E+00
  0.00000000E+00  0.00000000E+00  0.00000000E+00
  0.00000000E+00  0.00000000E+00  0.00000000E+00
  0.00000000E+00  0.00000000E+00  0.00000000E+00
  0.00000000E+00  0.00000000E+00  0.00000000E+00
  0.00000000E+00  0.00000000E+00  0.00000000E+00
  0.00000000E+00  0.00000000E+00  0.00000000E+00
  0.00000000E+00  0.00000000E+00  0.00000000E+00
  0.00000000E+00  0.00000000E+00  0.00000000E+00
  0.00000000E+00  0.00000000E+00  0.00000000E+00
  0.00000000E+00  0.00000000E+00  0.00000000E+00
  0.00000000E+00  0.00000000E+00  0.00000000E+00
  0.00000000E+00  0.00000000E+00  0.00000000E+00
  0.00000000E+00  0.00000000E+00  0.00000000E+00
  0.00000000E+00  0.00000000E+00  0.00000000E+00
  0.00000000E+00  0.00000000E+00  0.00000000E+00
  0.00000000E+00  0.00000000E+00  0.00000000E+00
  0.00000000E+00  0.00000000E+00  0.00000000E+00
  0.00000000E+00  0.00000000E+00  0.00000000E+00
  0.00000000E+00  0.00000000E+00  0.00000000E+00
  0.00000000E+00  0.00000000E+00  0.00000000E+00
  0.00000000E+00  0.00000000E+00  0.00000000E+00
  0.00000000E+00  0.00000000E+00  0.00000000E+00
  0.00000000E+00  0.00000000E+00  0.00000000E+00
  0.00000000E+00  0.00000000E+00  0.00000000E+00
  0.00000000E+00  0.00000000E+00  0.00000000E+00
  0.00000000E+00  0.00000000E+00  0.00000000E+00
  0.00000000E+00  0.00000000E+00  0.00000000E+00
  0.00000000E+00  0.00000000E+00  0.00000000E+00
  0.00000000E+00  0.00000000E+00  0.00000000E+00
  0.00000000E+00  0.00000000E+00  0.00000000E+00
  0.00000000E+00  0.00000000E+00  0.00000000E+00
  0.00000000E+00  0.00000000E+00  0.00000000E+00
  0.00000000E+00  0.00000000E+00  0.00000000E+00
  0.00000000E+00  0.00000000E+00  0.00000000E+00
  0.00000000E+00  0.00000000E+00  0.00000000E+00
  0.00000000E+00  0.00000000E+00  0.00000000E+00
  0.00000000E+00  0.00000000E+00  0.00000000E+00
  0.00000000E+00  0.00000000E+00  0.00000000E+00
  0.00000000E+00  0.00000000E+00  0.00000000E+00
  0.00000000E+00  0.00000000E+00  0.00000000E+00
  0.00000000E+00  0.00000000E+00  0.00000000E+00
  0.00000000E+00  0.00000000E+00  0.00000000E+00
  0.00000000E+00  0.00000000E+00  0.00000000E+00
  0.00000000E+00  0.00000000E+00  0.00000000E+00
  0.00000000E+00  0.00000000E+00  0.00000000E+00
  0.00000000E+00  0.00000000E+00  0.00000000E+00
  0.00000000E+00  0.00000000E+00  0.00000000E+00
  0.00000000E+00  0.00000000E+00  0.00000000E+00
  0.00000000E+00  0.00000000E+00  0.00000000E+00
  0.00000000E+00  0.00000000E+00  0.00000000E+00
  0.00000000E+00  0.00000000E+00  0.00000000E+00
  0.00000000E+00  0.00000000E+00  0.00000000E+00
  0.00000000E+00  0.00000000E+00  0.00000000E+00
  0.00000000E+00  0.00000000E+00  0.00000000E+00
  0.00000000E+00  0.00000000E+00  0.00000000E+00
  0.00000000E+00  0.00000000E+00  0.00000000E+00
  0.00000000E+00  0.00000000E+00  0.00000000E+00
  0.00000000E+00  0.00000000E+00  0.00000000E+00
  0.00000000E+00  0.00000000E+00  0.00000000E+00
  0.00000000E+00  0.00000000E+00  0.00000000E+00
