# Supplementary material for: Multiscale Simulation Guided Electric Field-Enhanced Ammonia Catalytic Cracking
Source: ACS Catal. 2025 Apr 24;15(10):7690–9. doi: 10.1021/acscatal.5c01829 (PMC12090187; doi:10.1021/acscatal.5c01829)
Supplement: Supplementary file 2 — cs5c01829_si_002.zip [file cs5c01829_si_002.zip › CONTCARs/Ru(0001)/NH_H_s/P_E/CONTCAR.1.0]

Ru(001)                                 
   1.00000000000000     
    10.9034004211000006    0.0000000000000000    0.0000000000000000
    -5.4517002106000003    9.4426217522999991    0.0000000000000000
     0.0000000000000000    0.0000000000000000   17.4528999328999994
   Ru   N    H 
    64     1     2
Selective dynamics
Direct
  0.0833300030000004  0.1666699989999998  0.0000000000000000   F   F   F
  0.3333299920000030  0.1666699989999998  0.0000000000000000   F   F   F
  0.0833299980000035  0.4166700099999971  0.0000000000000000   F   F   F
  0.3333299980000035  0.4166700099999971  0.0000000000000000   F   F   F
  0.5833300139999977  0.1666699989999998  0.0000000000000000   F   F   F
  0.8333299259999976  0.1666699989999998  0.0000000000000000   F   F   F
  0.5833299760000017  0.4166700099999971  0.0000000000000000   F   F   F
  0.8333299760000017  0.4166700099999971  0.0000000000000000   F   F   F
  0.0833300159999979  0.6666700469999967  0.0000000000000000   F   F   F
  0.3333300159999979  0.6666700469999967  0.0000000000000000   F   F   F
  0.0833299869999991  0.9166700330000026  0.0000000000000000   F   F   F
  0.3333299869999991  0.9166700330000026  0.0000000000000000   F   F   F
  0.5833300159999979  0.6666700469999967  0.0000000000000000   F   F   F
  0.8333299499999995  0.6666700469999967  0.0000000000000000   F   F   F
  0.5833299869999991  0.9166700330000026  0.0000000000000000   F   F   F
  0.8333299439999990  0.9166700330000026  0.0000000000000000   F   F   F
  0.1666699969999996  0.0833299999999966  0.1232399980000025   F   F   F
  0.4166699860000023  0.0833299999999966  0.1232399980000025   F   F   F
  0.1666700090000006  0.3333300239999986  0.1232399980000025   F   F   F
  0.4166700190000014  0.3333300239999986  0.1232399980000025   F   F   F
  0.6666699860000023  0.0833299999999966  0.1232399980000025   F   F   F
  0.9166700290000023  0.0833299999999966  0.1232399980000025   F   F   F
  0.6666699980000033  0.3333300239999986  0.1232399980000025   F   F   F
  0.9166700849999998  0.3333300239999986  0.1232399980000025   F   F   F
  0.1666699889999990  0.5833299849999989  0.1232399980000025   F   F   F
  0.4166700000000034  0.5833299849999989  0.1232399980000025   F   F   F
  0.1666700399999996  0.8333300219999984  0.1232399980000025   F   F   F
  0.4166700399999996  0.8333300219999984  0.1232399980000025   F   F   F
  0.6666700219999981  0.5833299849999989  0.1232399980000025   F   F   F
  0.9166700219999981  0.5833299849999989  0.1232399980000025   F   F   F
  0.6666700399999996  0.8333300219999984  0.1232399980000025   F   F   F
  0.9166700840000033  0.8333300219999984  0.1232399980000025   F   F   F
  0.0836669401871578  0.1665740512420207  0.2455532490563223   T   T   T
  0.3329164140779779  0.1654250904133098  0.2441985349659882   T   T   T
  0.0836514486688266  0.4170988634019226  0.2455436163369067   T   T   T
  0.3334260697188576  0.4167229905793039  0.2453743687395588   T   T   T
  0.5827051102831535  0.1663189905333163  0.2458175111763021   T   T   T
  0.8335515627083309  0.1667685514348733  0.2452844589732660   T   T   T
  0.5831445886051126  0.4166384502508395  0.2453521239313211   T   T   T
  0.8335620140087538  0.4170485113220259  0.2454208792074056   T   T   T
  0.0829664428994721  0.6657438103151215  0.2454037916018225   T   T   T
  0.3328900171130798  0.6675707324163653  0.2441318530258249   T   T   T
  0.0829549669351955  0.9172354587513186  0.2454346636682509   T   T   T
  0.3343158274667948  0.9171872765677191  0.2457619826197866   T   T   T
  0.5831866414919482  0.6665569239299565  0.2453079272163265   T   T   T
  0.8349719991477788  0.6674814323439663  0.2445280660065324   T   T   T
  0.5827146570750349  0.9164229091539731  0.2458109931027496   T   T   T
  0.8335904785088295  0.9165088630024272  0.2454404211149438   T   T   T
  0.1669758393411723  0.0836237156169334  0.3638965864948293   T   T   T
  0.4163536922109543  0.0848289633849065  0.3642125082414149   T   T   T
  0.1615138617298202  0.3307784812969149  0.3644471051389082   T   T   T
  0.4185655061186245  0.3361193908005461  0.3688893114631382   T   T   T
  0.6676275604540430  0.0838367901749357  0.3643253002524618   T   T   T
  0.9164632348735910  0.0829537632917059  0.3643529642259492   T   T   T
  0.6686564013683293  0.3291133131909402  0.3645284774831170   T   T   T
  0.9164134050630026  0.3334731822053298  0.3643460405302165   T   T   T
  0.1669737001839313  0.5834189084582374  0.3638546270979395   T   T   T
  0.4186453722756760  0.5827161777686097  0.3686934778200521   T   T   T
  0.1681821815672178  0.8341131634511644  0.3641084721050636   T   T   T
  0.4163390111854600  0.8315974577093043  0.3641895188007999   T   T   T
  0.6618008954462166  0.5809815798848335  0.3703215374725233   T   T   T
  0.9183133579972798  0.5829528837721004  0.3655151418918483   T   T   T
  0.6687156809609792  0.8395990359073867  0.3645214865032363   T   T   T
  0.9181925846763409  0.8351604094507148  0.3655350476974775   T   T   T
  0.4961492744608383  0.4985224007545637  0.4446353578110321   T   T   T
  0.4949660527085218  0.4989361053398230  0.5031102090686294   T   T   T
  0.8294599087423020  0.6639007252266864  0.4263759008690495   T   T   T
 
  0.00000000E+00  0.00000000E+00  0.00000000E+00
  0.00000000E+00  0.00000000E+00  0.00000000E+00
  0.00000000E+00  0.00000000E+00  0.00000000E+00
  0.00000000E+00  0.00000000E+00  0.00000000E+00
  0.00000000E+00  0.00000000E+00  0.00000000E+00
  0.00000000E+00  0.00000000E+00  0.00000000E+00
  0.00000000E+00  0.00000000E+00  0.00000000E+00
  0.00000000E+00  0.00000000E+00  0.00000000E+00
  0.00000000E+00  0.00000000E+00  0.00000000E+00
  0.00000000E+00  0.00000000E+00  0.00000000E+00
  0.00000000E+00  0.00000000E+00  0.00000000E+00
  0.00000000E+00  0.00000000E+00  0.00000000E+00
  0.00000000E+00  0.00000000E+00  0.00000000E+00
  0.00000000E+00  0.00000000E+00  0.00000000E+00
  0.00000000E+00  0.00000000E+00  0.00000000E+00
  0.00000000E+00  0.00000000E+00  0.00000000E+00
  0.00000000E+00  0.00000000E+00  0.00000000E+00
  0.00000000E+00  0.00000000E+00  0.00000000E+00
  0.00000000E+00  0.00000000E+00  0.00000000E+00
  0.00000000E+00  0.00000000E+00  0.00000000E+00
  0.00000000E+00  0.00000000E+00  0.00000000E+00
  0.00000000E+00  0.00000000E+00  0.00000000E+00
  0.00000000E+00  0.00000000E+00  0.00000000E+00
  0.00000000E+00  0.00000000E+00  0.00000000E+00
  0.00000000E+00  0.00000000E+00  0.00000000E+00
  0.00000000E+00  0.00000000E+00  0.00000000E+00
  0.00000000E+00  0.00000000E+00  0.00000000E+00
  0.00000000E+00  0.00000000E+00  0.00000000E+00
  0.00000000E+00  0.00000000E+00  0.00000000E+00
  0.00000000E+00  0.00000000E+00  0.00000000E+00
  0.00000000E+00  0.00000000E+00  0.00000000E+00
  0.00000000E+00  0.00000000E+00  0.00000000E+00
  0.00000000E+00  0.00000000E+00  0.00000000E+00
  0.00000000E+00  0.00000000E+00  0.00000000E+00
  0.00000000E+00  0.00000000E+00  0.00000000E+00
  0.00000000E+00  0.00000000E+00  0.00000000E+00
  0.00000000E+00  0.00000000E+00  0.00000000E+00
  0.00000000E+00  0.00000000E+00  0.00000000E+00
  0.00000000E+00  0.00000000E+00  0.00000000E+00
  0.00000000E+00  0.00000000E+00  0.00000000E+00
  0.00000000E+00  0.00000000E+00  0.00000000E+00
  0.00000000E+00  0.00000000E+00  0.00000000E+00
  0.00000000E+00  0.00000000E+00  0.00000000E+00
  0.00000000E+00  0.00000000E+00  0.00000000E+00
  0.00000000E+00  0.00000000E+00  0.00000000E+00
  0.00000000E+00  0.00000000E+00  0.00000000E+00
  0.00000000E+00  0.00000000E+00  0.00000000E+00
  0.00000000E+00  0.00000000E+00  0.00000000E+00
  0.00000000E+00  0.00000000E+00  0.00000000E+00
  0.00000000E+00  0.00000000E+00  0.00000000E+00
  0.00000000E+00  0.00000000E+00  0.00000000E+00
  0.00000000E+00  0.00000000E+00  0.00000000E+00
  0.00000000E+00  0.00000000E+00  0.00000000E+00
  0.00000000E+00  0.00000000E+00  0.00000000E+00
  0.00000000E+00  0.00000000E+00  0.00000000E+00
  0.00000000E+00  0.00000000E+00  0.00000000E+00
  0.00000000E+00  0.00000000E+00  0.00000000E+00
  0.00000000E+00  0.00000000E+00  0.00000000E+00
  0.00000000E+00  0.00000000E+00  0.00000000E+00
  0.00000000E+00  0.00000000E+00  0.00000000E+00
  0.00000000E+00  0.00000000E+00  0.00000000E+00
  0.00000000E+00  0.00000000E+00  0.00000000E+00
  0.00000000E+00  0.00000000E+00  0.00000000E+00
  0.00000000E+00  0.00000000E+00  0.00000000E+00
  0.00000000E+00  0.00000000E+00  0.00000000E+00
  0.00000000E+00  0.00000000E+00  0.00000000E+00
  0.00000000E+00  0.00000000E+00  0.00000000E+00
